# Supplementary material for: Incorporating distance metrics and temporal trends to refine mixed stock analysis
Source: Sci Rep. 2022 Nov 29;12:20569. doi: 10.1038/s41598-022-24279-2 (PMC9709048; doi:10.1038/s41598-022-24279-2)
Supplement: Supplementary file 1 — Supplementary Information. [file 41598_2022_24279_MOESM1_ESM.zip]

Archive with 16 entries (14 files):
- Supplementary Documents S1-S2/
- __MACOSX/._Supplementary Documents S1-S2
- Supplementary Documents S1-S2/.DS_Store
- __MACOSX/Supplementary Documents S1-S2/._.DS_Store
- Supplementary Documents S1-S2/Supplementary Document S1/
- __MACOSX/Supplementary Documents S1-S2/._Supplementary Document S1
- Supplementary Documents S1-S2/Supplementary Document S2.pdf
- __MACOSX/Supplementary Documents S1-S2/._Supplementary Document S2.pdf
- Supplementary Documents S1-S2/Supplementary Document S1/Example code - distance model.R
- __MACOSX/Supplementary Documents S1-S2/Supplementary Document S1/._Example code - distance model.R
- Supplementary Documents S1-S2/Supplementary Document S1/mm.wbugs.distance.R
- __MACOSX/Supplementary Documents S1-S2/Supplementary Document S1/._mm.wbugs.distance.R
- Supplementary Documents S1-S2/Supplementary Document S1/manymany_dist.txt
- __MACOSX/Supplementary Documents S1-S2/Supplementary Document S1/._manymany_dist.txt
- Supplementary Documents S1-S2/Supplementary Document S1/Supplementary Document S1.pdf
- __MACOSX/Supplementary Documents S1-S2/Supplementary Document S1/._Supplementary Document S1.pdf
