# Supplementary material for: Incorporating distance metrics and temporal trends to refine mixed stock analysis
Source: Sci Rep. 2022 Nov 29;12:20569. doi: 10.1038/s41598-022-24279-2 (PMC9709048; doi:10.1038/s41598-022-24279-2)
Supplement: Supplementary file 1 — Supplementary Information. [file 41598_2022_24279_MOESM1_ESM.zip › Supplementary Documents S1-S2/Supplementary Document S1/Example code - distance model.R]

# Supplementary Document S1 (additional file)
# Article: “Incorporating distance metrics and temporal trends to refine mixed stock analysis” 
# Authors: Gustavo D. Stahelin, Eric A. Hoffman, Pedro F. Quintana-Ascencio, Monica Reusche, and Katherine L. Mansfield

# Load function 'mm.wbugs.distance' and add 'manymany_dist.txt' to 'bugs' directory before running this script

library(mixstock)
library(coda)
library(ggplot2)

set.seed(1234)

# Create a template dataset
nsource = 3   # Number of source populations / rookeries
nmix = 4      # Number of mixed stocks

Dd = simmixstock2(nsource=nsource,nmark=10,nmix=nmix,
                  sourcesize=c(10,20,50),
                  sourcesampsize=c(40,30,45),
                  mixsampsize=c(50,25,30,50)) 

# Create a distance matrix with 'nsource' rookeries x 'nmix' mixed stocks + 1 (for UNK mixed stock)
Distance <- matrix(c(sample(c(100:7500),nsource*nmix, replace=TRUE),rep(1,nsource)),nrow = nsource, ncol = nmix+1)

##################################################################################################################
# The model weights estimates by the numbers provided in this matrix. Therefore, absolute distance numbers
# must be transformed so that closer source populations have a higher weight than distant ones.
# The following calculations are to transform absolute distances into weighted proportions to input into the model 
##################################################################################################################

# Create a temporary blank matrix to store results of the following loop
Distance_final <- matrix(NA, nrow=nsource, 0)

# For each mixed stock, first convert values into proportions so that nearby rookeries have a higher weight.
# Second, normalize the resulting proportions for each mixed stock so they sum to 1.
for(i in 1:ncol(Distance)){
  tp <- Distance[,i]                          # Select one mixed stock at a time
  tp <- (1/tp)/sum(1/tp)
  Distance_final <- cbind(Distance_final,tp)  # Store results
}

#############################################################################################################

# Label columns and rows.
# ** The matrix does not need to be labeled. This is just for guidance. **
colnames(Distance_final) <- c(paste0("M",c(1:nmix)),"UNK")
rownames(Distance_final) <- c(paste0("R",c(1:nsource)))

Dd<-markfreq.condense(Dd)

# Our second covariate only works by using 'pkg="JAGS"', and 'bugs.code="BB"'.
# We strongly recommend using 'returntype="coda"' to check for model convergence. See section below

Model_Distance <-  mm.wbugs.distance(Dd, sourcesize=c(10,20,50), distance=Distance_final, n.chains=3,
                                     inittype = c("dispersed"), returntype="coda",pkg="JAGS",bugs.code="BB",
                                     n.iter=300)


#############################################################################################################
# Adding a second covariate to mixed stock models and including a larger number of sites for both source
# populations and mixed stocks require an increased number of iterations for model convergence.
#
# Using 'returntype="mixstock"' within mm.wbugs or mm.wbugs.distance functions for does not allow users to 
# check parameters related to model convergence. In general, most users tend to generate a model using 'returntype="coda"'
# to check for convergence, and then run the model a second time using a different 'returntype' for a user-friendly
# format before plotting results.
# Therefore, we strongly recommend users to generate more complex models using 'returntype="coda"' and use the
# following script to extract the output in a user-friendly format. The only purpose of the following script 
# is to reduce computation time while ensuring consistent and reliable results.
#############################################################################################################


##################################
# New function: coda_output() ####

# DESCRIPTION:
# coda_output() summarizes results from a many-to-many mixstock model generated using 'returntype=coda' in ww.mbugs() or ww.mbugs.distance() from package 'mixstock' into a list

coda_output <- function(x, orig_data, nsource, nmix) {
  require(coda)
  require(mixstock)
  if(!class(x)=="mcmc.list") stop("x class must be a mcmc.list. Use 'returntype=coda' in ww.mbugs() or ww.mbugs.distance()")
  if((missing(nsource) | missing(nmix)) & !missing(orig_data)) {
    sr_name <- colnames(orig_data$sourcesamp)
    nsource <- length(sr_name)
    mix_name <- colnames(orig_data$mixsamp)
    nmix <- length(mix_name)
  } else if((!missing(nsource) & !missing(nmix)) & missing(orig_data)) {
    sr_name <- paste0("Source",1:nsource)
    mix_name <- paste0("Mix",1:nmix)
  } else if(!missing(nsource) & !missing(nmix) & !missing(orig_data)) {
    sr_name <- colnames(orig_data$sourcesamp)
    mix_name <- colnames(orig_data$mixsamp)
    if(!nsource == length(sr_name) | !nmix == length(mix_name)) 
      stop("'nsource' or 'nmix' values provided do not match format or 'orig_data'") 
  } else if(((missing(nsource) | missing(nmix)) & missing(orig_data)) | (missing(nsource) & missing(nmix) & missing(orig_data))) {
    stop("User must provide either 'orig_data', 'nsource' AND 'nmix', or all three options")
  }
  
  mixcent <- data.frame(matrix(NA, nrow = nmix*nsource, ncol = 9))
  colnames(mixcent) <- c("Mix","Sources","Mean","SD","Q02.5","Q25","Q50","Q75","Q97.5")
  mixcent$Mix <- rep(mix_name,nsource)
  src_rep <- rep(sr_name,nmix)
  mixcent$Sources <- src_rep[order(match(src_rep,sr_name))]
  srccent <- data.frame(matrix(NA, nrow = (nmix+1)*nsource, ncol = 9))
  colnames(srccent) <- c("Sources","Mix","Mean","SD","Q02.5","Q25","Q50","Q75","Q97.5")
  srccent$Sources <- rep(sr_name,(nmix+1))
  mix_rep <- rep(mix_name,nsource)
  srccent$Mix <- c(mix_rep[order(match(mix_rep,mix_name))],rep("UNK",nsource))
  tp_qtl <- summary(x)$quantiles # Store summary of quantiles
  tp_sts <- summary(x)$statistics # Store summary statistics
  quant_mixcent <- tp_qtl[-(1:(((nmix+1)*nsource)+1)),] # Remove top rows with deviance and source-centric estimates
  stats_mixcent <- tp_sts[-(1:(((nmix+1)*nsource)+1)),] # Remove top rows with deviance and source-centric estimates
  stats_mixcent <- stats_mixcent[,-(3:4)]
  mixcent[,(3:9)] <- cbind(stats_mixcent,quant_mixcent)
  quant_srccent <- tp_qtl[(2:(((nmix+1)*nsource)+1)),] # Remove deviance and lower rows with mixed stock-centric estimates
  stats_srccent <- tp_sts[(2:(((nmix+1)*nsource)+1)),] # Remove deviance and lower rows with mixed stock-centric estimates
  stats_srccent <- stats_srccent[,-(3:4)]
  srccent[,(3:9)] <- cbind(stats_srccent,quant_srccent)
  dev <- data.frame(matrix(NA, nrow = 1, ncol = 7))
  colnames(dev) <- c("Mean","SD","Q02.5","Q25","Q50","Q75","Q97.5")
  rownames(dev) <- c("Deviance")
  dev[1,] <- c(tp_sts[1,1:2],tp_qtl[1,])
  
  return(list(mixcent = mixcent, srccent = srccent, deviance = dev))
}

# Instructions and example:

# coda_output(x, orig_data, nsource, nmix)

# ARGUMENTS:
# x = a many-to-many model object generated using 'returntype=coda'
# orig_data   = a mixstock data object used to generate object 'x'
# nsource = number of source populations
# nmix = number of mixed stocks

# NOTE:
# User must input 'x' and either 'orig_data' or a combination of 'nsource' and 'nmix'
# If 'orig_data' is provided, output list will contain source and mixed stock names contained in 'orig_data'
# If only 'nsource' and 'nmix' are provided, output list will contain general names (Source1, ... Sourcen, Mix1, ..., Mixn)

# 'Model_Distance' is any model created using returntype="coda" in package 'mixstock' - as the one in lines 51-53 
plot(Model_Distance) # To generate traceplots

summary_model <- coda_output(Model_Distance, Dd)

# Mixed stock-centric results
ggplot(summary_model$mixcent, aes(x=Sources, y=Mean)) +
  geom_errorbar(aes(ymin=Q02.5, ymax=Q97.5), width=.2, size=.65) +
  geom_point(size=2) +  ylim(0, 1) + ylab("Proportion contribution") +
  facet_wrap(~Mix)

# Source-centric results
ggplot(summary_model$srccent, aes(x=Mix, y=Mean)) +
  geom_errorbar(aes(ymin=Q02.5, ymax=Q97.5)) +
  geom_point(size=2) +  ylim(0, 1) + ylab("Proportion contribution") +
  facet_wrap(~Sources)

#### END ####
