# Supplementary material for: Incorporating distance metrics and temporal trends to refine mixed stock analysis
Source: Sci Rep. 2022 Nov 29;12:20569. doi: 10.1038/s41598-022-24279-2 (PMC9709048; doi:10.1038/s41598-022-24279-2)
Supplement: Supplementary file 1 — Supplementary Information. [file 41598_2022_24279_MOESM1_ESM.zip › Supplementary Documents S1-S2/Supplementary Document S1/mm.wbugs.distance.R]

# Supplementary Document S1 (additional file)
# Article: “Incorporating distance metrics and temporal trends to refine mixed stock analysis” 
# Authors: Gustavo D. Stahelin, Eric A. Hoffman, Pedro F. Quintana-Ascencio, Monica Reusche, and Katherine L. Mansfield

mm.wbugs.distance <- function (x, sourcesize, distance, n.iter = 20000, n.burnin = floor(n.iter/2),
                               n.chains = x$R, n.thin = max(1, floor(n.chains * (n.iter - n.burnin)/1000)),
                               files.only = FALSE, inittype = c("dispersed","random"),
                               bugs.code = c("TO", "BB"), returntype = c("mixstock", "coda", "bugs"),
                               pkg = c("WinBUGS", "JAGS"), mixprior = 1, which.init,
                               debug = FALSE, working.directory, ...) {
  if (missing(working.directory)) 
    working.directory <- tempdir()
  pkg <- match.arg(pkg)
  switch(pkg, WinBUGS = require("R2WinBUGS"), JAGS = require("R2jags"))
  inittype <- match.arg(inittype)
  returntype <- match.arg(returntype)
  bugs.code <- match.arg(bugs.code)
  sourcesamp <- t(x$sourcesamp)
  R <- ncol(x$sourcesamp)
  H <- nrow(x$sourcesamp)
  MIX <- ncol(x$mixsamp)
  mm.bugscode <- paste(tempfile(paste("mm", bugs.code, "bugs", sep = "_"), 
                                tmpdir = working.directory), "txt", sep = ".")
  if (bugs.code == "TO") {
    write.TO.bugscode(mm.bugscode, MIX = MIX)
    mixsamplist <- as.list(paste("mixsamp", 1:MIX, sep = ""))
    for (i in 1:MIX) {
      assign(paste("mixsamp", i, sep = ""), expand.bugs.data(x$mixsamp[, i]))
    }
  }
  else {
    file.copy(system.file(package = "mixstock", "bugs", "manymany_dist.txt"), mm.bugscode)
    mixsamplist <- list("mixsamp")
    mixsamp <- expand.bugs.data(x$mixsamp)
  }
  harm.n <- sqrt(1/mean(1/colSums(sourcesamp)))
  beta <- p.bayes(sourcesamp)
  a <- beta/harm.n
  ybar <- colMeans(normcols(sourcesamp))
  sourceprior <- t(a * sqrt(harm.n) * matrix(rep(ybar, R), ncol = R))
  sourceprop.obs <- t(normcols(sourcesamp))
  if (missing(sourcesize)) 
    sourcesize <- rep(1, R)
  attr(sourceprop.obs, "scaled:scale") <- NULL
  T <- rowSums(sourcesamp)
  Tm <- colSums(x$mixsamp) ####
  maxTm <- max(Tm)
  fp <- sourceprior[1, ]
  dp <- mixprior
  if (length(dp) == 1) {
    dp <- matrix(dp, nrow = R, ncol = MIX + 1)
  }
  else if (length(dp) == MIX + 1) {
    dp <- matrix(dp, nrow = R, ncol = MIX + 1, byrow = TRUE)
  }
  else if (!all(dim(dp) == c(R, MIX + 1))) 
    stop("prior for source-to-mixed contributions is the wrong shape")
  c(fp, dp)
  matdis <- distance
  data <- c(list("Tm", "sourcesamp", "sourcesize","matdis", "R", "H", "MIX", "fp", "dp", "T"), mixsamplist)
  if (bugs.code == "BB" && pkg == "JAGS") 
    data <- c(data, "maxTm")
  parameters <- c("theta", "div")
  if (inittype == "random") {
    inits <- NULL
  }
  else {
    inits <- list()
    basetheta <- rep(0.05/(R - 1), R) 
    if (missing(which.init)) {
      if (n.chains == R) {
        which.init <- 1:R
      }
      else which.init <- sort(sample(1:R, size = n.chains, replace = FALSE))
    }
    for (i in 1:n.chains) {
      w <- which.init[i]
      if (w > 0) {
        fval <- basetheta
        fval[w] <- 0.95 
      }
      else {
        stop("stub: should set chain to UML solution ...\n")
      }
      Zrand <- matrix(sample(1:R, size = MIX * max(Tm), replace = TRUE, prob = fval), nrow = MIX)
      if (bugs.code != "TO") {
        inits[[i]] <- list(Z = Zrand)
      }
      else {
        initlist <- list()
        for (j in 1:MIX) {
          Zname <- paste("Z", j, sep = "")
          initlist <- c(initlist, list( Zrand[j, 1:Tm[j]] ) )
          names(initlist)[j] <- Zname
        }
        inits[[i]] <- initlist
        print(initlist)
      }
    }
  }
  if (pkg == "WinBUGS") {
    elapsed <- system.time(b1 <- bugs(data, inits, parameters, mm.bugscode, n.chains = n.chains, 
                                      n.iter = n.iter, n.burnin = n.burnin, n.thin = n.thin, 
                                      working.directory = working.directory, debug = debug, ...))[3]
  }
  else {
    elapsed <- system.time(b1 <- jags(data, inits, parameters, mm.bugscode, n.chains = n.chains, 
                                      n.iter = n.iter, n.burnin = n.burnin, n.thin = n.thin, 
                                      working.directory = working.directory, ...)$BUGSoutput)[3]
  }
  return(switch(returntype, mixstock = as.mixstock.est.bugs(b1, data = x, time = elapsed), 
                coda = as.mcmc.bugs(b1), bugs = b1))
}
