# Supplementary material for: Incorporating distance metrics and temporal trends to refine mixed stock analysis
Source: Sci Rep. 2022 Nov 29;12:20569. doi: 10.1038/s41598-022-24279-2 (PMC9709048; doi:10.1038/s41598-022-24279-2)
Supplement: Supplementary file 1 — Supplementary Information. [file 41598_2022_24279_MOESM1_ESM.zip › Supplementary Documents S1-S2/Supplementary Document S1/manymany_dist.txt]

## Supplementary Document S1 (additional file)
## Article: “Incorporating distance metrics and temporal trends to refine mixed stock analysis” 
## Authors: Gustavo D. Stahelin, Eric A. Hoffman, Pedro F. Quintana-Ascencio, Monica Reusche, and Katherine L. Mansfield

## JAGS needs this defined explicitly
var Zc[MIX,maxTm];
model{
## DATA
##    Tm[m]: total samples from mixed pop. m
##    sourcesamp[r,h]: number of samples of marker h from source r
##    mixsamp[m,n,h]: marker ID (0/1) of individual n in mixed pop m
##       (array with dimensions [MIX,MAXN,H] where MAXN is max(Tm))
##    sourcesize[r]: source size
##    R: number of sources
##    H: number of markers
##    MIX: number of mixed pops.
##    matdis[r,m]: weight of contribution from source r to mixed stock m
## PRIORS
##    beta[r,h]: marker (h) frequency in source r (fixed to fp)
##    fp[h]: pseudo-Bayesian prior prob. for marker h (input)
##    dp[r,m]: Dirichlet prior for contribution from source r to mixed pop m
## VARIABLES
##    Z[m,n]: source (1..R) origin of individual n from mixed pop. m
##    pi[r,h]: frequency of marker h in source r
##    theta[m,r]: probability that an individual in mixed pop. m comes from source r
##    T[r]: total sample size from source r
##    DERIV[m,r]: total individuals from source r to mixed pop. m
##    div[m,r]: proportion of source r going to mixed pop. m
##    delta[m,r]: intermediate variable
##    mixsize[m]: estimated mixed population size
##    rmixsize[m]: estimated relative mixed population size
##
## assign origins for mixed-sample individuals
   for (j in 1:MIX) {
      for(i in 1:Tm[j]){
        mixsamp[j,i,1:H] ~ dmulti(pi[Z[j,i],1:H],1);
        Z[j,i] ~ dcat(theta[j,1:R]);
      }
   }
## model for source marker frequencies (pi)
  for(i in 1:R){sourcesamp[i,1:H] ~ dmulti(pi[i,1:H],T[i])}
  for(i in 1:R){pi[i,1:H] ~ ddirch(beta[i,])
     for(k in 1:H){	  
        beta[i,k] <- fp[k]
     }
  }
## draw proportions from r to m
  for(j in 1:R){
     for (k in 1:(MIX+1)) {
	div[j,k] <- delta[j,k]/sum(delta[j,])
	delta[j,k] ~ dgamma(dp[j,k],1)
    }
  }
## scale source contributions by size
  for (k in 1:(MIX+1)) {
     for(i in 1:R) {
       DERIV[k,i] <- div[i,k]*(sourcesize[i]*matdis[i,k])
     }
  }
## calculate imputed sizes of mixed populations
  for(i in 1:MIX){
     mixsize[i] <- sum(DERIV[i,])
     rmixsize[i] <- mixsize[i]/sum(mixsize[])
  }
## calc. relative contributions of sources to mixed pops
  for(j in 1:MIX){
    for(i in 1:R){
      theta[j,i] <- DERIV[j,i]/sum(DERIV[j,])
    }
  }
## set mixed pop. prior
##  for(i in 1:(MIX+1)){
##    dp[i] <- 1
##  }
}
