# Supplementary material for: Incorporating distance metrics and temporal trends to refine mixed stock analysis
Source: Sci Rep. 2022 Nov 29;12:20569. doi: 10.1038/s41598-022-24279-2 (PMC9709048; doi:10.1038/s41598-022-24279-2)
Supplement: Supplementary file 3 — Supplementary Tables. [file 41598_2022_24279_MOESM3_ESM.xlsx]

## Sheet: Summary
	Supplementary tables for article
	Incorporating distance metrics and temporal trends to refine mixed stock analysis
	Gustavo D. Stahelin, Eric Hoffman, Pedro F. Quintana-Ascencio, Monica Reusche, Kate L. Mansfield
	Summary of Supplementary Tables:
	Table S1: Rookeries haplotype frequencies and estimated rookery size with corresponding time period used for mixed stock models.
	Table S2: Mixed stock haplotype frequencies used for models MSA1, MSA2, MSA3, and MSA4.
	Table S3: Mixed stock haplotype frequencies used for models MSA5 and MSA6.
	Table S4: Matrix of distances between rookeries and foraging areas (top), and values of relative distances used in the mixed stock models (below).
	Table S5: The figure illustrates how paths were estimated and distances were calculated for each scenario.
	Table S6: Settings used in mixed stock models and convergence diagnostic.
	Table S7: Results of Analysis of Molecular Variance (AMOVA) over time for each sampling site.
	Table S8: Mixed stock-centric estimates comparing different source sizes and different distance scenarios.
	Table S9: Rookery-centric estimates comparing different source sizes and different distance scenarios.
	Table S10: Mixed stock-centric estimates comparing different sampling periods and source sizes.

## Sheet: Table S1
Table S1: Rookeries haplotype frequencies and estimated rookery size with corresponding time period used for mixed stock models. MSA models used only the short mtDNA fragment (white lines). AVES = Aves Island, Venezuela; SURN = Matapica and Galibi, Suriname; TORT = Tortuguero, Costa Rica; MXQR = Quintana Roo, Mexico; MXCA = Campeche and Yucatán, Mexico; MXTV = Tamaulipas and Veracruz, Mexico; SWC…
Source Size	AVES	SURN	TORT	MXQR	MXCA	MXTV	SWCB	SOFL	CEFL
Historical	1500	6562	86667	1039	636	528	319	897	1342
Current	3000	19646	129060	13849	13690	9895	242	6934	10185
Haplotype
CM-A01				28	2	124	3	27	361
CM-A1.1				11	1	106		14	335
CM-A1.1.1						6			2
CM-A1.1.2								14	331
CM-A1.2				17	1			13	25
CM-A1.3
CM-A1.4									1
CM-A02				16				4	8
CM-A03	5	1	395	58	147	26	16	127	190
CM-A3.1	5	1		58	147	19		127	190
CM-A3.4
CM-A3.8
CM-A04			1
CM-A05	62	55	32					4	2
CM-A5.1	48	55	32					4	2
CM-A5.2	14
CM-A06		2
CM-A08									1
CM-A13								2	10
CM-A15
CM-A16				40				1	3
CM-A16.1				40				1	3
CM-A16.2
CM-A17				9				2
CM-A18				13	24	2		1	1
CM-A18.1					21	2
CM-A18.2				13	3			1	1
CM-A20			2
CM-A21			3
CM-A22				20
CM-A26				20
CM-A27							1
CM-A28				9			1	3	3
CM-A29
CM-A47
CM-A48							5		2
CM-A48.3									2
CM-A53								3
CM-A56							1
CM-A57							1
CM-A58						2
Source	A	A	A,B	C	D	E, D	F	E, G	E, G, H
References
A	Shamblin BM, Bjorndal KA, Bolten AB, Hillis-Starr ZM and others (2012) Mitogenomic sequences better resolve stock structure of southern Greater Caribbean green turtle rookeries. Mol Ecol 21:2330-2340
B	Bjorndal KA, Bolten AB, Troëng S (2005) Population structure and genetic diversity in green turtles nesting at Tortuguero, Costa Rica, based on mitochondrial DNA control region sequences. Mar Biol 147:1449-1457.
C	Pérez-Ríos NA (2008) Estructura genética poblacional de la tortuga verde, Chelonia mydas, en el Caribe mexicano determinada por análisis de sequencias del AND mitocondrial. MSc thesis, Universidad Nacional Autónoma de México, Mazatlán
D	Millán-Aguilar O (2009) Estructura genética poblacional de la tortuga verde, Chelonia mydas, en el golfo de México determinada por análisis de sequencias del ADN mitocondrial. MSc thesis, Universidad Nacional Autónoma de México, Mazatlán
E	Shamblin BM, Dutton PH, Shaver DJ, Bagley DA and others (2017) Mexican origins for the Texas green turtle foraging aggregation: a cautionary tale of incomplete baselines and poor marker resolution. J Exp Mar Biol Ecol 488:111−120
F	Ruiz-Urquiola A, Riverón-Giró FBF, Pérez-Bermúdez E, Abreu-Grobois FA and others (2010) Population genetic structure of greater Caribbean green turtles (Chelonia mydas) based on mitochondrial DNA sequences, with an emphasis on rookeries from southwestern Cuba. Rev Investig Mar 31: 33−52
G	Shamblin BM, Bagley DA, Ehrhart LM, Desjardin NA and others (2015) Genetic structure of Florida green turtle rookeries as indicated by mitochondrial DNA control region sequences. Conserv Genet 16: 673−685
H	Present study

## Sheet: Table S2
Table S2: Mixed stock haplotype frequencies used for models MSA1, MSA2, MSA3, and MSA4. MSA models used only the short mtDNA fragment (white lines). BAR = multiple areas, Barbados; BON = Lac Bay, Bonaire; NIC = Northeast Nicaragua, Nicaragua; BAH = Southern Bahamas, The Bahamas; SWTX = Southwest Texas, United States; NWFL = Northwest Florida, United States; HISL = Hutchinson Island, United States…
Haplotype	IRL	TRID	RSBI	HISL	SWTX	BAR	CENC	BAH	NIC	NWFL	BON
CM-A01	58	91	25	12	246	7	34	53		70	15
CM-A1.1	18	38			99
CM-A1.1.1	14	27			97
CM-A1.1.2	4	10			2
CM-A1.2	4	3			3
CM-A1.3
CM-A1.4		2
CM-A02	3		1	1	2		2	1		10	1
CM-A03	80	66	57	43	83	21	43	214	54	116	94
CM-A3.1	33	28			47
CM-A3.4
CM-A3.8
CM-A04											1
CM-A05	6	5	5	3	7	13	5	31	6	9	50
CM-A5.1	3	1			3
CM-A5.2
CM-A06											2
CM-A08	6		1			14	7	7		1	6
CM-A13	3	1	2		1			1			1
CM-A15					1		1
CM-A16	4	1	1		7		2	7		16	2
CM-A16.1	3				4
CM-A16.2
CM-A17	1	1	1		2	1		5		3	2
CM-A18	5	5	2	2	15		3	8		9	3
CM-A18.1	1	2			5
CM-A18.2		2
CM-A20								1			1
CM-A21								3
CM-A22				1	4	1	2	3		3	1
CM-A26	1	5			5		2	5		1
CM-A27	1				5		2	6		5
CM-A28	1	2			1		3	1		3	1
CM-A29										2	1
CM-A47					1						2
CM-A48					1
CM-A48.3
CM-A53
CM-A56
CM-A57
CM-A58					1
Source	I, J	I, J	J	K	L	M	N	O, P	Q	R	S
References
I	Present study
J	Bagley, D. A. (2003). Characterizing juvenile green turtles, (Chelonia mydas), from three east central Florida developmental habitats. University of Central Florida.
K	Bass, A. L., & Witzell, W. N. (2000). Demographic composition of immature green turtles (Chelonia mydas) from the East Central Florida Coast: Evidence from mtDNA markers. Herpetologica, 56(3), 357–367.
L	Anderson JD, Shaver DJ, Karel WJ (2013) Genetic diversity and natal origins of green turtles (Chelonia mydas) in the western Gulf of Mexico. J Herpetol 47:251-257
M	Luke KE, Horrocks JA, LeRoux RA, Dutton PH (2004) Origins of green turtle (Chelonia mydas) feeding aggregations around Barbados, West Indies. Mar Biol 144:799-805
N	Bass AL, Epperly SP, Braun-McNeill J (2006) Green turtle (Chelonia mydas) foraging and nesting aggregations in the Caribbean and Atlantic: Impacts of currents and behavior on dispersal. J Hered 97:346-354
O	Bjorndal KA, Bolten AB (2008) Annual variation in source contributions to a mixed stock: implications for quantifying connectivity. Mol Ecol 17:2185-2193
P	﻿Lahanas, P. N., Bjorndal, K. A., Bolten, A. B., Encalada, S. E., Miyamoto, M. M., Valverde, R. A., & Bowen, B. W. (1998). Genetic composition of a green turtle (Chelonia mydas) feeding ground population: Evidence for multiple origins. Marine Biology, 130(3), 345–352.
Q	Bass, A. L., Lagueux, C. J., & Bowen, B. W. (1998). Origin of green turtles, Chelonia mydas, at “Sleeping Rocks” off the Northeast coast of Nicaragua. Copeia, 1998(4), 1064. https://doi.org/10.2307/1447360
R	Foley AM, Singel K, Dutton PH, Summers T, Redlow AE, Lessman J (2007) Characteristics of a green turtle (Chelonia mydas) assemblage in northwestern Florida determined during a hypothermic stunning event. Gulf Mex Sci 2007: 131−143
S	van der Zee, J. P., Christianen, M. J. A., Nava, M., Velez-Zuazo, X., Hao, W., Bérubé, M., van Lavieren, H., Hiwat, M., Berzins, R., Chevalier, J., Chevallier, D., Lankester, M. C., Bjorndal, K. A., Bolten, A. B., Becking, L. E., & Palsbøll, P. J. (2019). Population recovery changes population composition at a major southern Caribbean juvenile developmental habitat for the green turtle, Chelonia …

## Sheet: Table S3
Table S3: Mixed stock haplotype frequencies used for models MSA5 and MSA6. MSA models used only the short mtDNA fragment (white lines). BAR = multiple areas, Barbados; BON = Lac Bay, Bonaire; NIC = Northeast Nicaragua, Nicaragua; BAH = Southern Bahamas, The Bahamas; SWTX = Southwest Texas, United States; NWFL = Northwest Florida, United States; HISL = Hutchinson Island, United States; RSBI = Reef…
Haplotype	IRLold	IRLnew	TRIDold	TRIDnew	BONold	BONnew	RSBI	HISL	SWTX	BAR	CENC	BAH	NIC	NWFL
CM-A01	11	11	16	26	1	14	25	12	246	7	34	53		70
CM-A1.1	7	11	13	24					99
CM-A1.1.1	6	8	6	21					97
CM-A1.1.2	1	3	7	3					2
CM-A1.2	4		2	1					3
CM-A1.3
CM-A1.4			1	1
CM-A02		1			1		1	1	2		2	1		10
CM-A03	13	20	17	11	33	61	57	43	83	21	43	214	54	116
CM-A3.1	13	20	17	11					47
CM-A3.4
CM-A3.8
CM-A04						1
CM-A05	1	2	1		29	21	5	3	7	13	5	31	6	9
CM-A5.1	1	2	1						3
CM-A5.2
CM-A06					1	1
CM-A08	2	1			4	2	1			14	7	7		1
CM-A13	3					1	2		1			1
CM-A15									1		1
CM-A16	3					2	1		7		2	7		16
CM-A16.1	3								4
CM-A16.2
CM-A17					2		1		2	1		5		3
CM-A18		1	3	1		3	2	2	15		3	8		9
CM-A18.1		1	1	1					5
CM-A18.2			2
CM-A20					1							1
CM-A21												3
CM-A22					1			1	4	1	2	3		3
CM-A26		1	2	1					5		2	5		1
CM-A27		1							5		2	6		5
CM-A28	1		2			1			1		3	1		3
CM-A29					1									2
CM-A47					1	1			1
CM-A48									1
CM-A48.3
CM-A53
CM-A56
CM-A57
CM-A58									1
Source	I	I	I	I	S	S	J	K	L	M	N	O, P	Q	R
References
I	Present study
S	van der Zee, J. P., Christianen, M. J. A., Nava, M., Velez-Zuazo, X., Hao, W., Bérubé, M., van Lavieren, H., Hiwat, M., Berzins, R., Chevalier, J., Chevallier, D., Lankester, M. C., Bjorndal, K. A., Bolten, A. B., Becking, L. E., & Palsbøll, P. J. (2019). Population recovery changes population composition at a major southern Caribbean juvenile developmental habitat for the green turtle, Chelonia …

## Sheet: Table S4
Table S4: Matrix of distances between rookeries and mixed stock sites (top), and values of relative distances used in the mixed stock models (below). Rookeries: AVES = Aves Island, Venezuela; SURN = Matapica and Galibi, Suriname; TORT = Tortuguero, Costa Rica; MXQR = Quintana Roo, Mexico; MXCA = Campeche and Yucatán, Mexico; MXTV = Tamaulipas and Veracruz, Mexico; SWCB = Guanahacabibes Peninsula,…
Rookeries	IRL	TRID	RSBI	HISL	SWTX	BAR	CENC	BAH	NIC	NWFL	BON	Scenario
AVES	7093	7154	7091	7045	4772	14213	8090	15309	16519	6038	15113	Scenario 1	Estimated distances in kilometers
SURN	8441	8502	8439	8393	6120	15561	9438	16657	17867	7386	1799
TORT	5859	5920	5857	5811	3538	12979	6856	14075	15285	4804	13879
MXQR	4592	4653	4590	4544	2271	11712	5589	12808	14018	3537	12612
MXCA	3837	3898	3835	3789	1516	10957	4834	12053	13263	2782	11857
MXTV	3103	3164	3101	3055	4217	10223	4100	11319	12529	2048	11123
SWCB	4499	4560	4497	4451	5613	11619	5496	12715	13925	6879	12519
SOFL	11869	11930	11867	11821	12209	7264	1141	8360	9570	13475	8164
CEFL	11755	11816	11753	11707	12095	7150	1027	8246	9456	13361	8050
AVES	4432	4493	4430	4384	4772	11552	5429	8249	2133	6038	12452	Scenario 2
SURN	5780	5841	5778	5732	6120	12900	6777	9597	3481	7386	13800
TORT	3198	3259	3196	3150	3538	10318	4195	7015	12624	4804	11218
MXQR	4592	4653	4590	4544	2271	9051	2928	5748	11357	3537	9951
MXCA	3837	3898	3835	3789	4951	10957	4834	7654	13263	2782	11857
MXTV	3103	3164	3101	3055	4217	10223	4100	6920	12529	2048	11123
SWCB	4499	4560	4497	4451	2178	8958	2835	5655	11264	3444	9858
SOFL	4927	4988	4925	4879	12209	7264	5924	3961	9570	13475	8164
CEFL	4813	4874	4811	4765	12095	7150	5810	3847	9456	13361	8050
AVES	0.0868993	0.0872773	0.0868867	0.0865946	0.0897284	0.0828008	0.0406985	0.0853503	0.0876655	0.0856324	0.0519289	Scenario 1	Ecological covariate used in mixed stock models
SURN	0.0730217	0.0734394	0.0730079	0.0726866	0.0699647	0.0756281	0.0348856	0.0784431	0.0810515	0.0700038	0.436243
TORT	0.105202	0.10547	0.105193	0.104983	0.121024	0.0906733	0.0480237	0.0928332	0.094743	0.107629	0.056546
MXQR	0.134228	0.134189	0.13423	0.134256	0.188544	0.100482	0.0589105	0.102016	0.103306	0.146183	0.0622266
MXCA	0.16064	0.16018	0.160655	0.161008	0.282443	0.107406	0.0681114	0.108407	0.109187	0.185855	0.0661889
MXTV	0.198639	0.197339	0.198682	0.199692	0.101538	0.115118	0.080305	0.115437	0.115584	0.252465	0.0705567
SWCB	0.137003	0.136926	0.137005	0.137061	0.0762844	0.101287	0.0599073	0.102763	0.103996	0.0751633	0.0626889
SOFL	0.0519316	0.0523371	0.0519182	0.0516081	0.0350712	0.162011	0.288563	0.156295	0.151321	0.0383709	0.0961296
CEFL	0.0524353	0.0528421	0.0524218	0.0521106	0.0354017	0.164594	0.320595	0.158456	0.153146	0.0386983	0.0974909
AVES	0.10519	0.105329	0.105185	0.105076	0.0970717	0.0911471	0.0895856	0.0804772	0.340319	0.0796605	0.0928633	Scenario 2
SURN	0.0806574	0.081021	0.0806454	0.0803649	0.0756906	0.0816226	0.0717663	0.0691733	0.208532	0.0651218	0.0837923
TORT	0.145779	0.145211	0.145798	0.146239	0.130929	0.102048	0.115938	0.0946339	0.0575016	0.100123	0.103078
MXQR	0.101524	0.101707	0.101518	0.101376	0.203975	0.116333	0.166107	0.115493	0.0639165	0.135988	0.116203
MXCA	0.121501	0.121407	0.121504	0.121576	0.0935622	0.0960967	0.100612	0.0867333	0.0547312	0.172894	0.0975233
MXTV	0.150242	0.149571	0.150264	0.150786	0.109847	0.102996	0.118624	0.095933	0.0579376	0.234858	0.103959
SWCB	0.103623	0.103781	0.103618	0.103494	0.212684	0.117541	0.171556	0.117393	0.0644443	0.13966	0.117299
SOFL	0.0946215	0.0948764	0.094613	0.0944151	0.0379414	0.144952	0.0821	0.167598	0.0758516	0.035695	0.141638
CEFL	0.0968627	0.0970955	0.0968549	0.096674	0.038299	0.147263	0.0837109	0.172565	0.0767661	0.0359995	0.143644

## Sheet: Table S5
Table S5: The figure illustrates how paths were estimated and distances were calculated for each scenario. Start from a rookery and use the gray lines/arrows to find a path to a mixed stock. For each "Scenario", see the "Path" used to go from each "Rookery" to each "Mixed Stock" and the "Distance (Kms)"
Scenario	Rookery	Path	Mixed Stock	Distance (km)
Scenario 1	AVES	2, 3, 4, 11, 12, 13, 14, 5, 6, 7, 8, 9	BON	15113
Scenario 1	AVES	2, 3, 4, 11, 12, 13, 14, 5, 6, 7, 8, 9, 2	NIC	16519
Scenario 1	AVES	2, 3, 4, 11, 12	SWTX	4772
Scenario 1	AVES	2, 3, 4, 11, 12	NWFL	6038
Scenario 1	AVES	2, 3, 4, 11, 12, 13, 14, 5, 6	HISL	7045
Scenario 1	AVES	2, 3, 4, 11, 12, 13, 14, 5, 6	IRL	7093
Scenario 1	AVES	2, 3, 4, 11, 12, 13, 14, 5, 6	RSBI	7091
Scenario 1	AVES	2, 3, 4, 11, 12, 13, 14, 5, 6	TRID	7154
Scenario 1	AVES	2, 3, 4, 11, 12, 13, 14, 5, 6, 7	CENC	8090
Scenario 1	AVES	2, 3, 4, 11, 12, 13, 14, 5, 6, 7, 8, 9	BAR	14213
Scenario 1	AVES	2, 3, 4, 11, 12, 13, 14, 5, 6, 7, 8, 9, 10	BAH	15309
Scenario 1	SURN	1	BON	1799
Scenario 1	SURN	1, 2, 3, 4, 11, 12, 13, 14, 5, 6, 7, 8, 9, 2	NIC	17867
Scenario 1	SURN	1, 2, 3, 4, 11, 12	SWTX	6120
Scenario 1	SURN	1, 2, 3, 4, 11, 12	NWFL	7386
Scenario 1	SURN	1, 2, 3, 4, 11, 12, 13, 14, 5, 6	HISL	8393
Scenario 1	SURN	1, 2, 3, 4, 11, 12, 13, 14, 5, 6	IRL	8441
Scenario 1	SURN	1, 2, 3, 4, 11, 12, 13, 14, 5, 6	RSBI	8439
Scenario 1	SURN	1, 2, 3, 4, 11, 12, 13, 14, 5, 6	TRID	8502
Scenario 1	SURN	1, 2, 3, 4, 11, 12, 13, 14, 5, 6, 7	CENC	9438
Scenario 1	SURN	1, 2, 3, 4, 11, 12, 13, 14, 5, 6, 7, 8, 9	BAR	15561
Scenario 1	SURN	1, 2, 3, 4, 11, 12, 13, 14, 5, 6, 7, 8, 9, 10	BAH	16657
Scenario 1	TORT	3, 4, 11, 12, 13, 14, 5, 6, 7, 8, 9	BON	13879
Scenario 1	TORT	3, 4, 11, 12, 13, 14, 5, 6, 7, 8, 9, 2	NIC	15285
Scenario 1	TORT	3, 4, 11, 12	SWTX	3538
Scenario 1	TORT	3, 4, 11, 12	NWFL	4804
Scenario 1	TORT	3, 4, 11, 12, 13, 14, 5, 6	HISL	5811
Scenario 1	TORT	3, 4, 11, 12, 13, 14, 5, 6	IRL	5859
Scenario 1	TORT	3, 4, 11, 12, 13, 14, 5, 6	RSBI	5857
Scenario 1	TORT	3, 4, 11, 12, 13, 14, 5, 6	TRID	5920
Scenario 1	TORT	3, 4, 11, 12, 13, 14, 5, 6, 7	CENC	6856
Scenario 1	TORT	3, 4, 11, 12, 13, 14, 5, 6, 7, 8, 9	BAR	12979
Scenario 1	TORT	3, 4, 11, 12, 13, 14, 5, 6, 7, 8, 9, 10	BAH	14075
Scenario 1	SWCB	4, 11, 12, 13, 14, 5, 6, 7, 8, 9	BON	12519
Scenario 1	SWCB	4, 11, 12, 13, 14, 5, 6, 7, 8, 9, 2	NIC	13925
Scenario 1	SWCB	4, 11, 12, 13, 11, 12	SWTX	5613
Scenario 1	SWCB	4, 11, 12, 13, 11, 12	NWFL	6879
Scenario 1	SWCB	4, 11, 12, 13, 14, 5, 6	HISL	4451
Scenario 1	SWCB	4, 11, 12, 13, 14, 5, 6	IRL	4499
Scenario 1	SWCB	4, 11, 12, 13, 14, 5, 6	RSBI	4497
Scenario 1	SWCB	4, 11, 12, 13, 14, 5, 6	TRID	4560
Scenario 1	SWCB	4, 11, 12, 13, 14, 5, 6, 7	CENC	5496
Scenario 1	SWCB	4, 11, 12, 13, 14, 5, 6, 7, 8, 9	BAR	11619
Scenario 1	SWCB	4, 11, 12, 13, 14, 5, 6, 7, 8, 9, 10	BAH	12715
Scenario 1	MXQR	4, 11, 12, 13, 14, 5, 6, 7, 8, 9	BON	12612
Scenario 1	MXQR	4, 11, 12, 13, 14, 5, 6, 7, 8, 9, 2	NIC	14018
Scenario 1	MXQR	4, 11, 12	SWTX	2271
Scenario 1	MXQR	4, 11, 12	NWFL	3537
Scenario 1	MXQR	4, 11, 12, 13, 14, 5, 6	HISL	4544
Scenario 1	MXQR	4, 11, 12, 13, 14, 5, 6	IRL	4592
Scenario 1	MXQR	4, 11, 12, 13, 14, 5, 6	RSBI	4590
Scenario 1	MXQR	4, 11, 12, 13, 14, 5, 6	TRID	4653
Scenario 1	MXQR	4, 11, 12, 13, 14, 5, 6, 7	CENC	5589
Scenario 1	MXQR	4, 11, 12, 13, 14, 5, 6, 7, 8, 9	BAR	11712
Scenario 1	MXQR	4, 11, 12, 13, 14, 5, 6, 7, 8, 9, 10	BAH	12808
Scenario 1	MXCA	12, 13, 14, 5, 6, 7, 8, 9	BON	11857
Scenario 1	MXCA	12, 13, 14, 5, 6, 7, 8, 9, 2	NIC	13263
Scenario 1	MXCA	12	SWTX	1516
Scenario 1	MXCA	12	NWFL	2782
Scenario 1	MXCA	12, 13, 14, 5, 6	HISL	3789
Scenario 1	MXCA	12, 13, 14, 5, 6	IRL	3837
Scenario 1	MXCA	12, 13, 14, 5, 6	RSBI	3835
Scenario 1	MXCA	12, 13, 14, 5, 6	TRID	3898
Scenario 1	MXCA	12, 13, 14, 5, 6, 7	CENC	4834
Scenario 1	MXCA	12, 13, 14, 5, 6, 7, 8, 9	BAR	10957
Scenario 1	MXCA	12, 13, 14, 5, 6, 7, 8, 9, 10	BAH	12053
Scenario 1	MXTV	12, 13, 14, 5, 6, 7, 8, 9	BON	11123
Scenario 1	MXTV	12, 13, 14, 5, 6, 7, 8, 9, 2	NIC	12529
Scenario 1	MXTV	12, 13, 11, 12	SWTX	4217
Scenario 1	MXTV	12	NWFL	2048
Scenario 1	MXTV	12, 13, 14, 5, 6	HISL	3055
Scenario 1	MXTV	12, 13, 14, 5, 6	IRL	3103
Scenario 1	MXTV	12, 13, 14, 5, 6	RSBI	3101
Scenario 1	MXTV	12, 13, 14, 5, 6	TRID	3164
Scenario 1	MXTV	12, 13, 14, 5, 6, 7	CENC	4100
Scenario 1	MXTV	12, 13, 14, 5, 6, 7, 8, 9	BAR	10223
Scenario 1	MXTV	12, 13, 14, 5, 6, 7, 8, 9, 10	BAH	11319
Scenario 1	SOFL	7, 8, 9	BON	8164
Scenario 1	SOFL	7, 8, 9, 2	NIC	9570
Scenario 1	SOFL	7, 8, 9, 2, 3, 4, 11, 12	SWTX	12209
Scenario 1	SOFL	7, 8, 9, 2, 3, 4, 11, 12	NWFL	13475
Scenario 1	SOFL	7, 8, 9, 2, 3, 4, 5, 6	HISL	11821
Scenario 1	SOFL	7, 8, 9, 2, 3, 4, 5, 6	IRL	11869
Scenario 1	SOFL	7, 8, 9, 2, 3, 4, 5, 6	RSBI	11867
Scenario 1	SOFL	7, 8, 9, 2, 3, 4, 5, 6	TRID	11930
Scenario 1	SOFL	7	CENC	1141
Scenario 1	SOFL	7, 8, 9	BAR	7264
Scenario 1	SOFL	7, 8, 9, 10	BAH	8360
Scenario 1	CEFL	7, 8, 9	BON	8050
Scenario 1	CEFL	7, 8, 9, 2	NIC	9456
Scenario 1	CEFL	7, 8, 9, 2, 3, 4, 11, 12	SWTX	12095
Scenario 1	CEFL	7, 8, 9, 2, 3, 4, 11, 12	NWFL	13361
Scenario 1	CEFL	7, 8, 9, 2, 3, 4, 5, 6	HISL	11707
Scenario 1	CEFL	7, 8, 9, 2, 3, 4, 5, 6	IRL	11755
Scenario 1	CEFL	7, 8, 9, 2, 3, 4, 5, 6	RSBI	11753
Scenario 1	CEFL	7, 8, 9, 2, 3, 4, 5, 6	TRID	11816
Scenario 1	CEFL	7	CENC	1027
Scenario 1	CEFL	7, 8, 9	BAR	7150
Scenario 1	CEFL	7, 8, 9, 10	BAH	8246
Scenario 2	AVES	2, 3, 4, 5, 6, 7, 8, 9	BON	12452
Scenario 2	AVES	2	NIC	2133
Scenario 2	AVES	2, 3, 4, 11, 12	SWTX	4772
Scenario 2	AVES	2, 3, 4, 11, 12	NWFL	6038
Scenario 2	AVES	2, 3, 4, 5, 6	HISL	4384
Scenario 2	AVES	2, 3, 4, 5, 6	IRL	4432
Scenario 2	AVES	2, 3, 4, 5, 6	RSBI	4430
Scenario 2	AVES	2, 3, 4, 5, 6	TRID	4493
Scenario 2	AVES	2, 3, 4, 5, 6, 7	CENC	5429
Scenario 2	AVES	2, 3, 4, 5, 6, 7, 8, 9	BAR	11552
Scenario 2	AVES	2, 3, 4, 5, 6, 7, 8, 10	BAH	8249
Scenario 2	SURN	1, 2, 3, 4, 5, 6, 7, 8, 9	BON	13800
Scenario 2	SURN	1, 2	NIC	3481
Scenario 2	SURN	1, 2, 3, 4, 11, 12	SWTX	6120
Scenario 2	SURN	1, 2, 3, 4, 11, 12	NWFL	7386
Scenario 2	SURN	1, 2, 3, 4, 5, 6	HISL	5732
Scenario 2	SURN	1, 2, 3, 4, 5, 6	IRL	5780
Scenario 2	SURN	1, 2, 3, 4, 5, 6	RSBI	5778
Scenario 2	SURN	1, 2, 3, 4, 5, 6	TRID	5841
Scenario 2	SURN	1, 2, 3, 4, 5, 6, 7	CENC	6777
Scenario 2	SURN	1, 2, 3, 4, 5, 6, 7, 8, 9	BAR	12900
Scenario 2	SURN	1, 2, 3, 4, 5, 6, 7, 8, 10	BAH	9597
Scenario 2	TORT	3, 4, 5, 6, 7, 8, 9	BON	11218
Scenario 2	TORT	3, 4, 5, 6, 7, 8, 9, 2	NIC	12624
Scenario 2	TORT	3, 4, 11, 12	SWTX	3538
Scenario 2	TORT	3, 4, 11, 12	NWFL	4804
Scenario 2	TORT	3, 4, 5, 6	HISL	3150
Scenario 2	TORT	3, 4, 5, 6	IRL	3198
Scenario 2	TORT	3, 4, 5, 6	RSBI	3196
Scenario 2	TORT	3, 4, 5, 6	TRID	3259
Scenario 2	TORT	3, 4, 5, 6, 7	CENC	4195
Scenario 2	TORT	3, 4, 5, 6, 7, 8, 9	BAR	10318
Scenario 2	TORT	3, 4, 5, 6, 7, 8, 10	BAH	7015
Scenario 2	SWCB	4, 5, 6, 7, 8, 9	BON	9858
Scenario 2	SWCB	4, 5, 6, 7, 8, 9, 2	NIC	11264
Scenario 2	SWCB	4, 11, 12	SWTX	2178
Scenario 2	SWCB	4, 11, 12	NWFL	3444
Scenario 2	SWCB	4, 11, 12, 13, 14, 5, 6	HISL	4451
Scenario 2	SWCB	4, 11, 12, 13, 14, 5, 6	IRL	4499
Scenario 2	SWCB	4, 11, 12, 13, 14, 5, 6	RSBI	4497
Scenario 2	SWCB	4, 11, 12, 13, 14, 5, 6	TRID	4560
Scenario 2	SWCB	4, 5, 6, 7	CENC	2835
Scenario 2	SWCB	4, 5, 6, 7, 8, 9	BAR	8958
Scenario 2	SWCB	4, 5, 6, 7, 8, 10	BAH	5655
Scenario 2	MXQR	4, 5, 6, 7, 8, 9	BON	9951
Scenario 2	MXQR	4, 5, 6, 7, 8, 9, 2	NIC	11357
Scenario 2	MXQR	4, 11, 12	SWTX	2271
Scenario 2	MXQR	4, 11, 12	NWFL	3537
Scenario 2	MXQR	4, 11, 12, 13, 14, 5, 6	HISL	4544
Scenario 2	MXQR	4, 11, 12, 13, 14, 5, 6	IRL	4592
Scenario 2	MXQR	4, 11, 12, 13, 14, 5, 6	RSBI	4590
Scenario 2	MXQR	4, 11, 12, 13, 14, 5, 6	TRID	4653
Scenario 2	MXQR	4, 5, 6, 7	CENC	2928
Scenario 2	MXQR	4, 5, 6, 7, 8, 9	BAR	9051
Scenario 2	MXQR	4, 5, 6, 7, 8, 10	BAH	5748
Scenario 2	MXCA	12, 13, 14, 5, 6, 7, 8, 9	BON	11857
Scenario 2	MXCA	12, 13, 14, 5, 6, 7, 8, 9, 2	NIC	13263
Scenario 2	MXCA	12, 13, 11, 12	SWTX	4951
Scenario 2	MXCA	12	NWFL	2782
Scenario 2	MXCA	12, 13, 14, 5, 6	HISL	3789
Scenario 2	MXCA	12, 13, 14, 5, 6	IRL	3837
Scenario 2	MXCA	12, 13, 14, 5, 6	RSBI	3835
Scenario 2	MXCA	12, 13, 14, 5, 6	TRID	3898
Scenario 2	MXCA	12, 13, 14, 5, 6, 7	CENC	4834
Scenario 2	MXCA	12, 13, 14, 5, 6, 7, 8, 9	BAR	10957
Scenario 2	MXCA	12, 13, 14, 5, 6, 7, 8, 10	BAH	7654
Scenario 2	MXTV	12, 13, 14, 5, 6, 7, 8, 9	BON	11123
Scenario 2	MXTV	12, 13, 14, 5, 6, 7, 8, 9, 2	NIC	12529
Scenario 2	MXTV	12, 13, 11, 12	SWTX	4217
Scenario 2	MXTV	12	NWFL	2048
Scenario 2	MXTV	12, 13, 14, 5, 6	HISL	3055
Scenario 2	MXTV	12, 13, 14, 5, 6	IRL	3103
Scenario 2	MXTV	12, 13, 14, 5, 6	RSBI	3101
Scenario 2	MXTV	12, 13, 14, 5, 6	TRID	3164
Scenario 2	MXTV	12, 13, 14, 5, 6, 7	CENC	4100
Scenario 2	MXTV	12, 13, 14, 5, 6, 7, 8, 9	BAR	10223
Scenario 2	MXTV	12, 13, 14, 5, 6, 7, 8, 10	BAH	6920
Scenario 2	SOFL	7, 8, 9	BON	8164
Scenario 2	SOFL	7, 8, 9, 2	NIC	9570
Scenario 2	SOFL	7, 8, 9, 2, 3, 4, 11, 12	SWTX	12209
Scenario 2	SOFL	7, 8, 9, 2, 3, 4, 11, 12	NWFL	13475
Scenario 2	SOFL	7, 8, 10, 6	HISL	4879
Scenario 2	SOFL	7, 8, 10, 6	IRL	4927
Scenario 2	SOFL	7, 8, 10, 6	RSBI	4925
Scenario 2	SOFL	7, 8, 10, 6	TRID	4988
Scenario 2	SOFL	7, 8, 10, 6, 7	CENC	5924
Scenario 2	SOFL	7, 8, 9	BAR	7264
Scenario 2	SOFL	7, 8, 10	BAH	3961
Scenario 2	CEFL	7, 8, 9	BON	8050
Scenario 2	CEFL	7, 8, 9, 2	NIC	9456
Scenario 2	CEFL	7, 8, 9, 2, 3, 4, 11, 12	SWTX	12095
Scenario 2	CEFL	7, 8, 9, 2, 3, 4, 11, 12	NWFL	13361
Scenario 2	CEFL	7, 8, 10, 6	HISL	4765
Scenario 2	CEFL	7, 8, 10, 6	IRL	4813
Scenario 2	CEFL	7, 8, 10, 6	RSBI	4811
Scenario 2	CEFL	7, 8, 10, 6	TRID	4874
Scenario 2	CEFL	7, 8, 10, 6, 7	CENC	5810
Scenario 2	CEFL	7, 8, 9	BAR	7150
Scenario 2	CEFL	7, 8, 10	BAH	3847

## Sheet: Table S6
Table S6: Settings used in mixed stock models and convergence diagnostic
Model	Timeframe	Scenario	Number Iterations	Burn-in	Gelman-Rubin statistic
MSA3	Old	1	1000000	500000	< 1.08
MSA4	New	1	500000	250000	< 1.08
MSA5	Old	1	500000	250000	< 1.06
MSA6	New	1	500000	250000	< 1.06
MSA3	Old	2	1000000	500000	< 1.08
MSA4	New	2	500000	250000	< 1.06
MSA5	Old	2	500000	250000	< 1.05
MSA6	New	2	500000	250000	< 1.05

## Sheet: Table S7
Table S7: Results of Analysis of Molecular Variance (AMOVA) over time for each sampling site
MBold vs MBnew
Source of variation	Degrees of freedom	Sum of squares	Variance components	Percentage variation
Among populations	1	1.41	0.032 Va	4.6
Within populations	46	30.34	0.660 Vb	95.4
Total	47	31.75	0.692
Average FST	0.046
IRLold vs IRLnew
Source of variation	Degrees of freedom	Sum of squares	Variance components	Percentage variation
Among populations	1	1.94	0.018 Va	1.34
Within populations	70	91.4	1.306 Vb	98.66
Total	71	93.34	1.1486
Average FST	0.013
TRIDold vs TRIDnew
Source of variation	Degrees of freedom	Sum of squares	Variance components	Percentage variation
Among populations	1	1.16	0.011 Va	1.41
Within populations	78	57.74	0.740 Vb	98.59
Total	79	58.9	0.751
Average FST	0.014

## Sheet: Table S8
Table S8: Mixed stock-centric estimates comparing different source sizes and different distance scenarios. MSA3 = “historical” source size. MSA4 = “recent” source size. Scenario distance values from Table S4. SD = Standard deviation. 2.5%, 50%, 95%, and 97.5% represent distribution quantiles. Scenario = the distance scenario used to generate the model. GR = Maximum value of upper confidence inter…
Mixed Stock	Rookery	Mean	Median	SD	0.025	0.5	0.95	0.975	Model	Scenario	GR
IRL	AVES	0.0132246	0.012653	0.000334447	0.00413346	0.0095739	0.0176226	0.0448727	MSA3	Scn1	1.07672
TRID	AVES	0.0215308	0.015091	0.00116907	0.010515	0.0191385	0.0292207	0.0581933	MSA3	Scn1	1.07672
RSBI	AVES	0.0287841	0.0231073	0.000617877	0.0110226	0.0243694	0.0420723	0.087608	MSA3	Scn1	1.07672
HISL	AVES	0.0348169	0.0292837	0.00134452	0.0120144	0.0279259	0.0498442	0.108303	MSA3	Scn1	1.07672
SWTX	AVES	0.0113852	0.00724362	0.000581336	0.00597641	0.010658	0.0156533	0.0277605	MSA3	Scn1	1.07672
BAR	AVES	0.0365496	0.0339117	0.000882208	0.0104252	0.0266522	0.054067	0.122802	MSA3	Scn1	1.07672
CENC	AVES	0.0172411	0.0163969	0.000432795	0.00539617	0.0116352	0.024769	0.060596	MSA3	Scn1	1.07672
BAH	AVES	0.0219508	0.0166503	0.000930854	0.00883821	0.0182304	0.0314206	0.0627346	MSA3	Scn1	1.07672
NIC	AVES	0.00858093	0.00777075	0.000416069	0.00334102	0.00690451	0.0113311	0.030147	MSA3	Scn1	1.07672
NWFL	AVES	0.0187777	0.0136662	0.000964089	0.00765646	0.0163565	0.027089	0.0495472	MSA3	Scn1	1.07672
BON	AVES	0.132733	0.0530449	0.0253311	0.0989433	0.133174	0.170275	0.229521	MSA3	Scn1	1.07672
IRL	SURN	0.0662179	0.0217918	0.0306651	0.0496063	0.0641901	0.0796897	0.112652	MSA3	Scn1	1.07672
TRID	SURN	0.0129793	0.0115993	0.00046995	0.00428774	0.00955731	0.0186925	0.0447798	MSA3	Scn1	1.07672
RSBI	SURN	0.0400748	0.0253595	0.00525971	0.0210591	0.0350955	0.0540496	0.101025	MSA3	Scn1	1.07672
HISL	SURN	0.0257742	0.0236884	0.000703198	0.00822499	0.0190493	0.03657	0.0920541	MSA3	Scn1	1.07672
SWTX	SURN	0.00614401	0.00561981	0.000182794	0.00202744	0.00466349	0.00871126	0.0207747	MSA3	Scn1	1.07672
BAR	SURN	0.462897	0.0751961	0.318182	0.413634	0.460442	0.511459	0.621925	MSA3	Scn1	1.07672
CENC	SURN	0.111514	0.0326599	0.0538804	0.0891017	0.108701	0.132935	0.185107	MSA3	Scn1	1.07672
BAH	SURN	0.0681477	0.0204609	0.0319833	0.0535008	0.0663052	0.0821674	0.112947	MSA3	Scn1	1.07672
NIC	SURN	0.0279269	0.0217599	0.0009524	0.0113683	0.0244916	0.0387311	0.0816075	MSA3	Scn1	1.07672
NWFL	SURN	0.0205788	0.0126684	0.00246532	0.0111108	0.0185317	0.0286597	0.0501217	MSA3	Scn1	1.07672
BON	SURN	0.172826	0.0493319	0.0911767	0.135809	0.168941	0.206003	0.279124	MSA3	Scn1	1.07672
IRL	TORT	0.114235	0.0800312	0.00531639	0.05122	0.099828	0.163163	0.297427	MSA3	Scn1	1.07672
TRID	TORT	0.101754	0.06782	0.0048487	0.0458481	0.0941238	0.147242	0.260567	MSA3	Scn1	1.07672
RSBI	TORT	0.317868	0.129311	0.0499791	0.233573	0.325885	0.409696	0.551268	MSA3	Scn1	1.07672
HISL	TORT	0.518495	0.142022	0.167337	0.433524	0.539635	0.618447	0.739534	MSA3	Scn1	1.07672
SWTX	TORT	0.0492025	0.0374015	0.00193462	0.0187754	0.0429233	0.071715	0.1417	MSA3	Scn1	1.07672
BAR	TORT	0.273595	0.0962546	0.0707557	0.211097	0.276154	0.341096	0.443298	MSA3	Scn1	1.07672
CENC	TORT	0.107123	0.0734555	0.00520211	0.0465644	0.0962356	0.156741	0.272767	MSA3	Scn1	1.07672
BAH	TORT	0.446827	0.0734192	0.286646	0.403819	0.453045	0.496356	0.572915	MSA3	Scn1	1.07672
NIC	TORT	0.9557	0.0258937	0.894601	0.944502	0.960259	0.974406	0.989614	MSA3	Scn1	1.07672
NWFL	TORT	0.169949	0.0882326	0.0172957	0.0988017	0.170687	0.236402	0.331861	MSA3	Scn1	1.07672
BON	TORT	0.439098	0.0568644	0.315057	0.405373	0.444825	0.476251	0.541738	MSA3	Scn1	1.07672
IRL	MXQR	0.0961736	0.0370173	0.0321069	0.0709431	0.0917135	0.117964	0.178693	MSA3	Scn1	1.07672
TRID	MXQR	0.100787	0.0356783	0.0405035	0.0756442	0.0965264	0.122981	0.17977	MSA3	Scn1	1.07672
RSBI	MXQR	0.0594351	0.0384012	0.00614271	0.0313821	0.0517271	0.0828667	0.148205	MSA3	Scn1	1.07672
HISL	MXQR	0.0865946	0.0465193	0.015082	0.0506617	0.0800146	0.115543	0.186161	MSA3	Scn1	1.07672
SWTX	MXQR	0.092688	0.0212599	0.0547528	0.0783201	0.0911004	0.105827	0.139564	MSA3	Scn1	1.07672
BAR	MXQR	0.0501763	0.0315637	0.00818978	0.0266664	0.0438648	0.0643467	0.13122	MSA3	Scn1	1.07672
CENC	MXQR	0.155587	0.0504121	0.0708714	0.120133	0.150886	0.1844	0.269475	MSA3	Scn1	1.07672
BAH	MXQR	0.122131	0.0272169	0.0738123	0.103186	0.120606	0.138828	0.179682	MSA3	Scn1	1.07672
NIC	MXQR	0.00181813	0.00201253	4.87375e-05	0.000563868	0.00129579	0.0023614	0.00681114	MSA3	Scn1	1.07672
NWFL	MXQR	0.278598	0.0472581	0.192066	0.24442	0.275999	0.311004	0.376833	MSA3	Scn1	1.07672
BON	MXQR	0.0463798	0.0176347	0.0162867	0.0338391	0.0453708	0.0573384	0.083585	MSA3	Scn1	1.07672
IRL	MXCA	0.154123	0.0763227	0.0207943	0.0978972	0.145651	0.206975	0.3074	MSA3	Scn1	1.07672
TRID	MXCA	0.104347	0.0615837	0.00900192	0.057066	0.0960912	0.144114	0.241964	MSA3	Scn1	1.07672
RSBI	MXCA	0.13425	0.0942381	0.00606251	0.0608623	0.118029	0.187045	0.35527	MSA3	Scn1	1.07672
HISL	MXCA	0.131223	0.102699	0.00546382	0.0508841	0.105814	0.189341	0.385969	MSA3	Scn1	1.07672
SWTX	MXCA	0.127735	0.0472265	0.0345846	0.0944962	0.129085	0.160081	0.220288	MSA3	Scn1	1.07672
BAR	MXCA	0.0224313	0.0249853	0.000457151	0.00557912	0.0146826	0.0315062	0.092089	MSA3	Scn1	1.07672
CENC	MXCA	0.0583436	0.0453359	0.0021185	0.0232171	0.0482396	0.0835291	0.172779	MSA3	Scn1	1.07672
BAH	MXCA	0.0731079	0.043171	0.0071182	0.0392255	0.0692753	0.0998601	0.168555	MSA3	Scn1	1.07672
NIC	MXCA	0.00134542	0.00152168	2.95706e-05	0.00037479	0.000823375	0.00176528	0.00583915	MSA3	Scn1	1.07672
NWFL	MXCA	0.132258	0.0761166	0.0105871	0.0753718	0.123025	0.184553	0.285772	MSA3	Scn1	1.07672
BON	MXCA	0.0441811	0.0280259	0.00377346	0.0234655	0.0412794	0.0596779	0.108513	MSA3	Scn1	1.07672
IRL	MXTV	0.136956	0.0846417	0.00744856	0.0697066	0.131175	0.197701	0.308529	MSA3	Scn1	1.07672
TRID	MXTV	0.435206	0.0897997	0.234108	0.379255	0.442618	0.500918	0.588989	MSA3	Scn1	1.07672
RSBI	MXTV	0.123959	0.0724791	0.00528499	0.0709271	0.119921	0.17238	0.270877	MSA3	Scn1	1.07672
HISL	MXTV	0.101921	0.051019	0.0140872	0.0643287	0.0972382	0.134991	0.211194	MSA3	Scn1	1.07672
SWTX	MXTV	0.540775	0.0673941	0.382161	0.505649	0.549098	0.587351	0.649558	MSA3	Scn1	1.07672
BAR	MXTV	0.0109058	0.0118531	0.000230907	0.0028072	0.00698734	0.0146502	0.044457	MSA3	Scn1	1.07672
CENC	MXTV	0.0254947	0.0292865	0.000402413	0.00617011	0.015356	0.0336371	0.101389	MSA3	Scn1	1.07672
BAH	MXTV	0.0330361	0.028608	0.00103122	0.0107911	0.0254903	0.0472497	0.106253	MSA3	Scn1	1.07672
NIC	MXTV	0.00047722	0.000541539	1.03336e-05	0.000120321	0.000299775	0.000645191	0.00177808	MSA3	Scn1	1.07672
NWFL	MXTV	0.212673	0.0608718	0.0747973	0.178351	0.216665	0.254177	0.322161	MSA3	Scn1	1.07672
BON	MXTV	0.013727	0.0139317	0.000199977	0.003513	0.0092857	0.0192655	0.0529286	MSA3	Scn1	1.07672
IRL	SWCB	0.0230684	0.0167569	0.00270337	0.0109326	0.0186234	0.0319118	0.0651115	MSA3	Scn1	1.07672
TRID	SWCB	0.0122497	0.0124495	0.000336657	0.00317991	0.00810117	0.0165633	0.0470954	MSA3	Scn1	1.07672
RSBI	SWCB	0.0144463	0.0138922	0.000430869	0.00437783	0.00998587	0.020583	0.048051	MSA3	Scn1	1.07672
HISL	SWCB	0.0117571	0.0120787	0.000323642	0.00344954	0.00825946	0.0163031	0.0431349	MSA3	Scn1	1.07672
SWTX	SWCB	0.0370779	0.0150647	0.0138138	0.0261646	0.0353397	0.0458625	0.0731801	MSA3	Scn1	1.07672
BAR	SWCB	0.00403486	0.00429845	8.23596e-05	0.00111069	0.00264989	0.00538844	0.0151205	MSA3	Scn1	1.07672
CENC	SWCB	0.0206354	0.0130158	0.00398866	0.011161	0.0181583	0.0266715	0.0539261	MSA3	Scn1	1.07672
BAH	SWCB	0.0336397	0.0139938	0.0135862	0.0234432	0.0311589	0.0412892	0.0690197	MSA3	Scn1	1.07672
NIC	SWCB	0.000254352	0.000325701	7.71781e-06	6.51439e-05	0.000154028	0.000317743	0.00104659	MSA3	Scn1	1.07672
NWFL	SWCB	0.0418552	0.0185109	0.0140115	0.0291183	0.0386558	0.0514598	0.0841964	MSA3	Scn1	1.07672
BON	SWCB	0.00329729	0.00339943	9.64468e-05	0.00089689	0.00221053	0.00448108	0.0123523	MSA3	Scn1	1.07672
IRL	SOFL	0.113517	0.0855674	0.00446242	0.0459424	0.0938372	0.164507	0.307776	MSA3	Scn1	1.07672
TRID	SOFL	0.0717458	0.058053	0.00191029	0.0273023	0.0570491	0.104075	0.21289	MSA3	Scn1	1.07672
RSBI	SOFL	0.11746	0.0909006	0.00472591	0.0490048	0.09405	0.165121	0.336146	MSA3	Scn1	1.07672
HISL	SOFL	0.0373054	0.0376758	0.0010555	0.010552	0.0262198	0.0498206	0.143274	MSA3	Scn1	1.07672
SWTX	SOFL	0.0380648	0.0318914	0.00142218	0.0124819	0.0296483	0.0560879	0.11588	MSA3	Scn1	1.07672
BAR	SOFL	0.0586255	0.0548767	0.00173632	0.0185619	0.0426407	0.0809285	0.200707	MSA3	Scn1	1.07672
CENC	SOFL	0.126407	0.0958342	0.00476056	0.0467086	0.10889	0.185639	0.354179	MSA3	Scn1	1.07672
BAH	SOFL	0.067998	0.0636161	0.00239309	0.0208657	0.0475583	0.0966376	0.240505	MSA3	Scn1	1.07672
NIC	SOFL	0.00214203	0.0025952	5.27559e-05	0.000533907	0.00134163	0.0026653	0.00828666	MSA3	Scn1	1.07672
NWFL	SOFL	0.0600908	0.0567118	0.00175131	0.0190954	0.0431569	0.0832479	0.217454	MSA3	Scn1	1.07672
BON	SOFL	0.0578438	0.0491407	0.002238	0.0207974	0.044983	0.0815076	0.18811	MSA3	Scn1	1.07672
IRL	CEFL	0.282484	0.112299	0.0615289	0.202981	0.286555	0.365129	0.488222	MSA3	Scn1	1.07672
TRID	CEFL	0.139401	0.103289	0.00574928	0.0610258	0.120368	0.199595	0.373277	MSA3	Scn1	1.07672
RSBI	CEFL	0.163723	0.0920229	0.0125017	0.0925045	0.156601	0.227886	0.356886	MSA3	Scn1	1.07672
HISL	CEFL	0.0521125	0.0438409	0.00180516	0.01799	0.0403958	0.0753543	0.164709	MSA3	Scn1	1.07672
SWTX	CEFL	0.0969279	0.0743853	0.00538291	0.0375879	0.0829421	0.133713	0.27926	MSA3	Scn1	1.07672
BAR	CEFL	0.0807851	0.0458091	0.0124463	0.0471196	0.0731125	0.106877	0.180401	MSA3	Scn1	1.07672
CENC	CEFL	0.377654	0.0927171	0.183841	0.316114	0.386433	0.440826	0.556618	MSA3	Scn1	1.07672
BAH	CEFL	0.133163	0.0493518	0.0232881	0.103664	0.139189	0.167387	0.221984	MSA3	Scn1	1.07672
NIC	CEFL	0.00175475	0.00224694	4.00862e-05	0.000482208	0.00109211	0.00217916	0.0072128	MSA3	Scn1	1.07672
NWFL	CEFL	0.0652189	0.0641572	0.00215398	0.0184643	0.042917	0.0943001	0.236362	MSA3	Scn1	1.07672
BON	CEFL	0.0899137	0.0314915	0.025265	0.070196	0.0912568	0.111263	0.148435	MSA3	Scn1	1.07672
IRL	AVES	0.0125461	0.011278	0.000446663	0.0042102	0.00923553	0.0180854	0.0404355	MSA3	Scn2	1.07186
TRID	AVES	0.0218559	0.0152464	0.00116112	0.0103241	0.0186814	0.030403	0.0616675	MSA3	Scn2	1.07186
RSBI	AVES	0.0298304	0.0240415	0.00108161	0.0109411	0.0237038	0.0433737	0.0931992	MSA3	Scn2	1.07186
HISL	AVES	0.0344451	0.0282441	0.00106831	0.012122	0.0279264	0.0500603	0.0974472	MSA3	Scn2	1.07186
SWTX	AVES	0.0112645	0.00726665	0.000621496	0.00550503	0.010083	0.0158661	0.0275824	MSA3	Scn2	1.07186
BAR	AVES	0.0375623	0.0358321	0.00102532	0.0113053	0.026727	0.0533852	0.13183	MSA3	Scn2	1.07186
CENC	AVES	0.0180814	0.0164225	0.000536929	0.00589745	0.0132774	0.0258875	0.0605012	MSA3	Scn2	1.07186
BAH	AVES	0.0226652	0.016919	0.00082225	0.009739	0.0198124	0.0320189	0.0639412	MSA3	Scn2	1.07186
NIC	AVES	0.0348199	0.0251774	0.00144099	0.0147694	0.0303009	0.0508347	0.0921463	MSA3	Scn2	1.07186
NWFL	AVES	0.0192586	0.0138453	0.00076793	0.00832261	0.0167955	0.0273649	0.052771	MSA3	Scn2	1.07186
BON	AVES	0.137793	0.0518888	0.0239067	0.103647	0.140244	0.173757	0.232644	MSA3	Scn2	1.07186
IRL	SURN	0.0647094	0.0218552	0.0275729	0.049175	0.0620935	0.0787006	0.111333	MSA3	Scn2	1.07186
TRID	SURN	0.0135711	0.0115614	0.000344671	0.00471941	0.0107213	0.0193631	0.0414707	MSA3	Scn2	1.07186
RSBI	SURN	0.0406651	0.0254835	0.00469382	0.0212823	0.0360237	0.0553215	0.103293	MSA3	Scn2	1.07186
HISL	SURN	0.0274076	0.0252369	0.000786665	0.00868747	0.0193376	0.0391135	0.0941928	MSA3	Scn2	1.07186
SWTX	SURN	0.00589892	0.00524215	0.000180145	0.00191643	0.004398	0.00848327	0.0192472	MSA3	Scn2	1.07186
BAR	SURN	0.468349	0.071449	0.32424	0.421179	0.467554	0.516915	0.605592	MSA3	Scn2	1.07186
CENC	SURN	0.113843	0.032673	0.0577208	0.0900723	0.112489	0.134091	0.183778	MSA3	Scn2	1.07186
BAH	SURN	0.0672527	0.0202104	0.0317127	0.05274	0.0659855	0.0807482	0.109211	MSA3	Scn2	1.07186
NIC	SURN	0.0389254	0.0320133	0.0017014	0.0141993	0.030544	0.0565087	0.114017	MSA3	Scn2	1.07186
NWFL	SURN	0.0203694	0.0132987	0.00237213	0.0098326	0.0177045	0.0285191	0.0501501	MSA3	Scn2	1.07186
BON	SURN	0.169283	0.0491325	0.090334	0.134941	0.164297	0.197057	0.288714	MSA3	Scn2	1.07186
IRL	TORT	0.105534	0.073354	0.00462282	0.0459289	0.0956108	0.153182	0.277171	MSA3	Scn2	1.07186
TRID	TORT	0.0818216	0.0581263	0.00498878	0.0353519	0.070774	0.11741	0.212632	MSA3	Scn2	1.07186
RSBI	TORT	0.29907	0.127676	0.0436658	0.201306	0.314186	0.394064	0.520614	MSA3	Scn2	1.07186
HISL	TORT	0.507242	0.140158	0.183108	0.418717	0.520001	0.611087	0.732779	MSA3	Scn2	1.07186
SWTX	TORT	0.0539845	0.0399789	0.00250046	0.0224639	0.0446704	0.0801129	0.149827	MSA3	Scn2	1.07186
BAR	TORT	0.286454	0.0915011	0.0931719	0.230662	0.288233	0.344745	0.459612	MSA3	Scn2	1.07186
CENC	TORT	0.109727	0.0712122	0.00559561	0.053892	0.10072	0.154763	0.263143	MSA3	Scn2	1.07186
BAH	TORT	0.455806	0.0654758	0.311076	0.417004	0.461859	0.502819	0.570488	MSA3	Scn2	1.07186
NIC	TORT	0.920253	0.0374302	0.83622	0.898507	0.9258	0.9475	0.978049	MSA3	Scn2	1.07186
NWFL	TORT	0.185178	0.08596	0.0181787	0.123395	0.18777	0.250089	0.34509	MSA3	Scn2	1.07186
BON	TORT	0.446322	0.0550163	0.329679	0.411138	0.45078	0.48556	0.539019	MSA3	Scn2	1.07186
IRL	MXQR	0.0984433	0.0391368	0.0321466	0.0701744	0.0938896	0.123837	0.186291	MSA3	Scn2	1.07186
TRID	MXQR	0.101598	0.034438	0.0445752	0.0770911	0.0982091	0.123887	0.178364	MSA3	Scn2	1.07186
RSBI	MXQR	0.0572763	0.0374845	0.00541132	0.026816	0.0520857	0.0806674	0.139735	MSA3	Scn2	1.07186
HISL	MXQR	0.0838059	0.0464978	0.0141228	0.0509419	0.0764212	0.111017	0.192878	MSA3	Scn2	1.07186
SWTX	MXQR	0.0950252	0.021962	0.0578422	0.0790707	0.0943895	0.108335	0.142758	MSA3	Scn2	1.07186
BAR	MXQR	0.0610161	0.0339398	0.0111705	0.0361482	0.0547828	0.0819204	0.142671	MSA3	Scn2	1.07186
CENC	MXQR	0.203609	0.066346	0.0904331	0.156962	0.1982	0.247226	0.349769	MSA3	Scn2	1.07186
BAH	MXQR	0.12783	0.0271076	0.0747953	0.109028	0.126456	0.144697	0.183457	MSA3	Scn2	1.07186
NIC	MXQR	0.00198603	0.0020072	4.16645e-05	0.000596146	0.0013949	0.0027125	0.00728895	MSA3	Scn2	1.07186
NWFL	MXQR	0.284755	0.0480523	0.19896	0.252039	0.282517	0.315997	0.38392	MSA3	Scn2	1.07186
BON	MXQR	0.0520768	0.0192805	0.0190756	0.0378895	0.0498854	0.0648978	0.0962703	MSA3	Scn2	1.07186
IRL	MXCA	0.128827	0.0663026	0.0165045	0.0810097	0.124577	0.170905	0.268671	MSA3	Scn2	1.07186
TRID	MXCA	0.0864587	0.0516451	0.00565376	0.0468825	0.0814916	0.121306	0.199396	MSA3	Scn2	1.07186
RSBI	MXCA	0.10463	0.0730168	0.00833105	0.0482915	0.0916259	0.146845	0.281261	MSA3	Scn2	1.07186
HISL	MXCA	0.095943	0.0771718	0.00375008	0.0392508	0.0755405	0.133981	0.30143	MSA3	Scn2	1.07186
SWTX	MXCA	0.11305	0.047752	0.0211839	0.0787925	0.114937	0.146387	0.204681	MSA3	Scn2	1.07186
BAR	MXCA	0.0177213	0.0196933	0.000384598	0.00465726	0.0115969	0.0240358	0.0737582	MSA3	Scn2	1.07186
CENC	MXCA	0.0789637	0.0557904	0.00307916	0.034925	0.0690922	0.111484	0.205803	MSA3	Scn2	1.07186
BAH	MXCA	0.0579273	0.0386801	0.00555649	0.0274107	0.0516013	0.0802175	0.151477	MSA3	Scn2	1.07186
NIC	MXCA	0.00092029	0.00110726	3.27088e-05	0.000253945	0.000601655	0.00114578	0.00381399	MSA3	Scn2	1.07186
NWFL	MXCA	0.112936	0.0715849	0.00682102	0.0537434	0.104724	0.16331	0.266112	MSA3	Scn2	1.07186
BON	MXCA	0.0371088	0.0275507	0.00234031	0.0174895	0.0312875	0.0503443	0.102398	MSA3	Scn2	1.07186
IRL	MXTV	0.0747208	0.060941	0.0030126	0.0248547	0.0595281	0.109962	0.215195	MSA3	Scn2	1.07186
TRID	MXTV	0.306322	0.135498	0.0453331	0.204756	0.311314	0.411182	0.5396	MSA3	Scn2	1.07186
RSBI	MXTV	0.066531	0.0530595	0.00192224	0.0245562	0.055307	0.0957374	0.194919	MSA3	Scn2	1.07186
HISL	MXTV	0.0588009	0.0434716	0.00187621	0.0240991	0.0500452	0.0864735	0.162385	MSA3	Scn2	1.07186
SWTX	MXTV	0.541001	0.0633105	0.396202	0.501483	0.546478	0.585986	0.652376	MSA3	Scn2	1.07186
BAR	MXTV	0.010631	0.0118228	0.000212508	0.00294095	0.00670404	0.0139538	0.0419819	MSA3	Scn2	1.07186
CENC	MXTV	0.0980671	0.075066	0.00300957	0.0387138	0.0798702	0.142739	0.274358	MSA3	Scn2	1.07186
BAH	MXTV	0.0281217	0.0254466	0.00056243	0.00882877	0.0210576	0.0396579	0.0962315	MSA3	Scn2	1.07186
NIC	MXTV	0.000347933	0.000497805	8.05434e-06	8.39669e-05	0.000211205	0.000433888	0.00133787	MSA3	Scn2	1.07186
NWFL	MXTV	0.21944	0.0524113	0.106811	0.186238	0.223571	0.255701	0.314866	MSA3	Scn2	1.07186
BON	MXTV	0.0137143	0.0138361	0.000236678	0.00419769	0.00960665	0.0185284	0.0500881	MSA3	Scn2	1.07186
IRL	SWCB	0.0220932	0.0152636	0.00243255	0.0104522	0.0193369	0.0301235	0.0601956	MSA3	Scn2	1.07186
TRID	SWCB	0.0118992	0.0122502	0.000269076	0.00318744	0.00806506	0.0163939	0.0452546	MSA3	Scn2	1.07186
RSBI	SWCB	0.0124961	0.0133211	0.000198054	0.00354004	0.00811111	0.0162045	0.0483472	MSA3	Scn2	1.07186
HISL	SWCB	0.01056	0.0108424	0.000224214	0.00297045	0.00687523	0.014918	0.0393074	MSA3	Scn2	1.07186
SWTX	SWCB	0.0482682	0.0205672	0.0177385	0.0334402	0.0444952	0.0597592	0.097792	MSA3	Scn2	1.07186
BAR	SWCB	0.00483483	0.00509019	0.000133429	0.00134918	0.00326973	0.00646441	0.0187918	MSA3	Scn2	1.07186
CENC	SWCB	0.0586338	0.0332879	0.0114587	0.0351984	0.0537428	0.0754428	0.140291	MSA3	Scn2	1.07186
BAH	SWCB	0.040243	0.0168957	0.015182	0.0286493	0.0375117	0.0496436	0.0791773	MSA3	Scn2	1.07186
NIC	SWCB	0.000235446	0.000271715	6.23547e-06	6.97577e-05	0.000162552	0.000305889	0.000867809	MSA3	Scn2	1.07186
NWFL	SWCB	0.0590722	0.0242815	0.0214594	0.0413187	0.0567493	0.0719728	0.11833	MSA3	Scn2	1.07186
BON	SWCB	0.00394409	0.00386797	0.000128084	0.00119796	0.00270552	0.00556836	0.0136506	MSA3	Scn2	1.07186
IRL	SOFL	0.140478	0.0997808	0.00508346	0.0599289	0.125768	0.204557	0.366296	MSA3	Scn2	1.07186
TRID	SOFL	0.0816016	0.0652714	0.00231755	0.0297947	0.0668343	0.117693	0.24226	MSA3	Scn2	1.07186
RSBI	SOFL	0.162476	0.123251	0.00584276	0.0645526	0.138609	0.240171	0.445928	MSA3	Scn2	1.07186
HISL	SOFL	0.0782579	0.0750234	0.00267287	0.0258009	0.0571268	0.104916	0.277477	MSA3	Scn2	1.07186
SWTX	SOFL	0.0401736	0.0355716	0.00106864	0.0132473	0.0298534	0.0582652	0.135693	MSA3	Scn2	1.07186
BAR	SOFL	0.0504871	0.0492207	0.00126334	0.0150673	0.0376844	0.068735	0.188083	MSA3	Scn2	1.07186
CENC	SOFL	0.0955261	0.0771156	0.00295964	0.0346415	0.0779768	0.137818	0.281245	MSA3	Scn2	1.07186
BAH	SOFL	0.0667874	0.0593494	0.00187251	0.0225367	0.0490599	0.0958054	0.221158	MSA3	Scn2	1.07186
NIC	SOFL	0.00142187	0.00153365	4.41777e-05	0.000404806	0.000947497	0.00196445	0.00533459	MSA3	Scn2	1.07186
NWFL	SOFL	0.0525425	0.0536114	0.0012778	0.0154594	0.0358248	0.0703355	0.194237	MSA3	Scn2	1.07186
BON	SOFL	0.0548027	0.0474176	0.00220427	0.0195034	0.042394	0.0772286	0.169719	MSA3	Scn2	1.07186
IRL	CEFL	0.352649	0.0989004	0.135522	0.287976	0.361698	0.424629	0.524435	MSA3	Scn2	1.07186
TRID	CEFL	0.294871	0.167002	0.0246425	0.163495	0.286727	0.419112	0.61564	MSA3	Scn2	1.07186
RSBI	CEFL	0.227025	0.0948947	0.0363647	0.163502	0.232004	0.292245	0.408015	MSA3	Scn2	1.07186
HISL	CEFL	0.103537	0.0634372	0.0066867	0.054347	0.0971321	0.143954	0.236044	MSA3	Scn2	1.07186
SWTX	CEFL	0.0913334	0.0689258	0.00500096	0.0384759	0.0748032	0.131755	0.260292	MSA3	Scn2	1.07186
BAR	CEFL	0.0629442	0.0375085	0.00852965	0.0358385	0.0567194	0.0833014	0.150446	MSA3	Scn2	1.07186
CENC	CEFL	0.223549	0.106937	0.0156459	0.150099	0.229285	0.306197	0.412323	MSA3	Scn2	1.07186
BAH	CEFL	0.133367	0.0477018	0.0303861	0.103904	0.136232	0.166495	0.216518	MSA3	Scn2	1.07186
NIC	CEFL	0.0010903	0.00129978	3.0913e-05	0.000281666	0.000675969	0.00142958	0.00464358	MSA3	Scn2	1.07186
NWFL	CEFL	0.0464486	0.0466599	0.000890313	0.0127132	0.0325052	0.0653546	0.175862	MSA3	Scn2	1.07186
BON	CEFL	0.0849558	0.0302782	0.0185515	0.0661097	0.0860515	0.10382	0.142074	MSA3	Scn2	1.07186
IRL	AVES	0.0109629	0.0100792	0.000325109	0.00340707	0.00808349	0.0158118	0.0377046	MSA4	Scn1	1.07846
TRID	AVES	0.0181207	0.0130278	0.0006315	0.0080228	0.0158065	0.0257395	0.0487168	MSA4	Scn1	1.07846
RSBI	AVES	0.0219451	0.0193829	0.000857034	0.00736696	0.0168684	0.03087	0.0741593	MSA4	Scn1	1.07846
HISL	AVES	0.0177291	0.0167912	0.000423674	0.00507288	0.012953	0.0258344	0.058877	MSA4	Scn1	1.07846
SWTX	AVES	0.0107901	0.00741495	0.000688771	0.00503498	0.00968579	0.0152485	0.0288926	MSA4	Scn1	1.07846
BAR	AVES	0.0172074	0.0157593	0.000625285	0.00531444	0.0126273	0.0244158	0.0586326	MSA4	Scn1	1.07846
CENC	AVES	0.0102334	0.0101316	0.000272851	0.00294583	0.00733001	0.0140409	0.036989	MSA4	Scn1	1.07846
BAH	AVES	0.0136083	0.0123269	0.000493549	0.00427085	0.00996829	0.0194639	0.0429015	MSA4	Scn1	1.07846
NIC	AVES	0.00527689	0.00477627	0.000165586	0.00180302	0.00404341	0.00737307	0.0179462	MSA4	Scn1	1.07846
NWFL	AVES	0.0156371	0.0118091	0.000720897	0.00631775	0.013028	0.0221095	0.0439936	MSA4	Scn1	1.07846
BON	AVES	0.034052	0.0306562	0.00121357	0.0121312	0.0251651	0.0483554	0.115458	MSA4	Scn1	1.07846
IRL	SURN	0.0652436	0.0213304	0.0285134	0.0496934	0.0639906	0.0789245	0.111204	MSA4	Scn1	1.07846
TRID	SURN	0.0144393	0.0119057	0.000547705	0.00546579	0.0109921	0.0206189	0.043627	MSA4	Scn1	1.07846
RSBI	SURN	0.0401014	0.0255999	0.00501187	0.0210046	0.0349369	0.053481	0.103556	MSA4	Scn1	1.07846
HISL	SURN	0.026712	0.0235021	0.000946295	0.00925838	0.0203273	0.0371848	0.0891127	MSA4	Scn1	1.07846
SWTX	SURN	0.00668147	0.00576976	0.000256975	0.00229438	0.0051796	0.00977029	0.0212186	MSA4	Scn1	1.07846
BAR	SURN	0.435955	0.060675	0.317293	0.394185	0.435796	0.475428	0.552071	MSA4	Scn1	1.07846
CENC	SURN	0.109316	0.0298862	0.0572997	0.0884616	0.108172	0.127656	0.171808	MSA4	Scn1	1.07846
BAH	SURN	0.0733465	0.0190252	0.0389401	0.0596778	0.0731068	0.0855235	0.114669	MSA4	Scn1	1.07846
NIC	SURN	0.0257231	0.0202106	0.000990343	0.0106608	0.0211188	0.0360583	0.0737747	MSA4	Scn1	1.07846
NWFL	SURN	0.0226542	0.0133176	0.00228146	0.0127	0.0207436	0.0307682	0.05295	MSA4	Scn1	1.07846
BON	SURN	0.25555	0.0416861	0.168813	0.228526	0.25707	0.283481	0.333256	MSA4	Scn1	1.07846
IRL	TORT	0.125788	0.0836062	0.00543701	0.0552683	0.117772	0.181098	0.305867	MSA4	Scn1	1.07846
TRID	TORT	0.117949	0.071208	0.00966881	0.0618561	0.112328	0.165282	0.271403	MSA4	Scn1	1.07846
RSBI	TORT	0.345054	0.136226	0.0520559	0.258528	0.358257	0.447213	0.576944	MSA4	Scn1	1.07846
HISL	TORT	0.505939	0.145093	0.16824	0.419305	0.526282	0.61046	0.742462	MSA4	Scn1	1.07846
SWTX	TORT	0.0494393	0.0410099	0.00198916	0.0174346	0.0387275	0.0728256	0.14891	MSA4	Scn1	1.07846
BAR	TORT	0.235227	0.0971396	0.0514294	0.163287	0.240456	0.30232	0.416935	MSA4	Scn1	1.07846
CENC	TORT	0.0896038	0.0674388	0.0036444	0.0340327	0.0761154	0.127864	0.251545	MSA4	Scn1	1.07846
BAH	TORT	0.435974	0.0759931	0.274006	0.385621	0.439905	0.490849	0.570441	MSA4	Scn1	1.07846
NIC	TORT	0.920078	0.0325913	0.843489	0.902008	0.925759	0.943869	0.966944	MSA4	Scn1	1.07846
NWFL	TORT	0.16201	0.0904469	0.0115254	0.0931401	0.161348	0.22811	0.343678	MSA4	Scn1	1.07846
BON	TORT	0.445591	0.0613735	0.309594	0.407562	0.450757	0.488564	0.547533	MSA4	Scn1	1.07846
IRL	MXQR	0.104738	0.0372742	0.0426516	0.0773635	0.100805	0.129272	0.183858	MSA4	Scn1	1.07846
TRID	MXQR	0.100534	0.0339332	0.0451	0.0760492	0.0978623	0.120661	0.174203	MSA4	Scn1	1.07846
RSBI	MXQR	0.0596381	0.0350339	0.00663129	0.0325899	0.0537211	0.081374	0.136974	MSA4	Scn1	1.07846
HISL	MXQR	0.0774728	0.044013	0.0156671	0.0437256	0.0708069	0.1023	0.185836	MSA4	Scn1	1.07846
SWTX	MXQR	0.0984885	0.0237411	0.0569584	0.0823199	0.0976999	0.112477	0.151419	MSA4	Scn1	1.07846
BAR	MXQR	0.0646046	0.0382392	0.0114903	0.0362154	0.0582814	0.0875695	0.153748	MSA4	Scn1	1.07846
CENC	MXQR	0.169905	0.052093	0.0798597	0.133535	0.166881	0.202039	0.281332	MSA4	Scn1	1.07846
BAH	MXQR	0.130301	0.03063	0.0765581	0.109305	0.127495	0.149217	0.195069	MSA4	Scn1	1.07846
NIC	MXQR	0.010045	0.00966713	0.000266143	0.00285351	0.00733156	0.0140098	0.0357634	MSA4	Scn1	1.07846
NWFL	MXQR	0.291018	0.0497715	0.204209	0.255116	0.288159	0.322594	0.397652	MSA4	Scn1	1.07846
BON	MXQR	0.0473205	0.0182035	0.0170358	0.0339374	0.0457181	0.0584235	0.0906328	MSA4	Scn1	1.07846
IRL	MXCA	0.190103	0.0819287	0.0388964	0.130693	0.182912	0.248569	0.351084	MSA4	Scn1	1.07846
TRID	MXCA	0.114417	0.0666424	0.00790007	0.0604522	0.109498	0.162309	0.251555	MSA4	Scn1	1.07846
RSBI	MXCA	0.159655	0.106427	0.0138118	0.0759845	0.140314	0.22273	0.41649	MSA4	Scn1	1.07846
HISL	MXCA	0.168954	0.118544	0.0119473	0.0779233	0.147184	0.234593	0.456393	MSA4	Scn1	1.07846
SWTX	MXCA	0.161249	0.0515813	0.0544657	0.127755	0.164373	0.198692	0.250875	MSA4	Scn1	1.07846
BAR	MXCA	0.0571788	0.0508941	0.00231706	0.0174368	0.0429245	0.0846581	0.186426	MSA4	Scn1	1.07846
CENC	MXCA	0.113643	0.0672891	0.00994476	0.0604642	0.108707	0.157608	0.26152	MSA4	Scn1	1.07846
BAH	MXCA	0.1325	0.0695688	0.0140192	0.0779143	0.129767	0.180176	0.275283	MSA4	Scn1	1.07846
NIC	MXCA	0.0145948	0.0137437	0.000495349	0.00454295	0.0101565	0.0203049	0.0532943	MSA4	Scn1	1.07846
NWFL	MXCA	0.204219	0.0945549	0.0246099	0.133057	0.207266	0.275523	0.370742	MSA4	Scn1	1.07846
BON	MXCA	0.0614862	0.0370495	0.00521252	0.0335992	0.0564752	0.0834346	0.1442	MSA4	Scn1	1.07846
IRL	MXTV	0.225384	0.0938367	0.0314928	0.167136	0.232724	0.29437	0.387859	MSA4	Scn1	1.07846
TRID	MXTV	0.509245	0.0656846	0.369555	0.469237	0.511758	0.55515	0.632357	MSA4	Scn1	1.07846
RSBI	MXTV	0.187235	0.0719805	0.0386731	0.138408	0.192303	0.236697	0.325582	MSA4	Scn1	1.07846
HISL	MXTV	0.149141	0.0519866	0.0531869	0.11425	0.145637	0.183465	0.257988	MSA4	Scn1	1.07846
SWTX	MXTV	0.578677	0.0483394	0.474581	0.549488	0.58093	0.611546	0.667253	MSA4	Scn1	1.07846
BAR	MXTV	0.044889	0.0352682	0.0018398	0.0185795	0.0375858	0.0633554	0.130271	MSA4	Scn1	1.07846
CENC	MXTV	0.0634194	0.0618195	0.00141924	0.0181151	0.0444652	0.0873629	0.23494	MSA4	Scn1	1.07846
BAH	MXTV	0.0684359	0.0418269	0.00406554	0.0339441	0.0672361	0.0996157	0.152797	MSA4	Scn1	1.07846
NIC	MXTV	0.0052615	0.0050429	0.000159457	0.0015639	0.00388682	0.00695845	0.0194309	MSA4	Scn1	1.07846
NWFL	MXTV	0.25358	0.0459345	0.160451	0.225161	0.253723	0.28409	0.339713	MSA4	Scn1	1.07846
BON	MXTV	0.0342418	0.0246466	0.000950474	0.0149331	0.0292146	0.0490533	0.091549	MSA4	Scn1	1.07846
IRL	SWCB	0.00481926	0.00522531	8.7307e-05	0.00122045	0.00322499	0.00656691	0.0197673	MSA4	Scn1	1.07846
TRID	SWCB	0.00384225	0.00400529	0.000109859	0.00113739	0.00254231	0.00525341	0.0150667	MSA4	Scn1	1.07846
RSBI	SWCB	0.00376708	0.00424333	7.05753e-05	0.000977823	0.00238995	0.00490617	0.016705	MSA4	Scn1	1.07846
HISL	SWCB	0.00218257	0.00257894	9.2058e-05	0.000585061	0.00133388	0.00291116	0.0091033	MSA4	Scn1	1.07846
SWTX	SWCB	0.00677545	0.00525601	0.000450035	0.00286837	0.00558764	0.00908772	0.0202293	MSA4	Scn1	1.07846
BAR	SWCB	0.00150397	0.00164402	4.27095e-05	0.000409369	0.00103206	0.00199055	0.00597286	MSA4	Scn1	1.07846
CENC	SWCB	0.00175341	0.0017901	4.80099e-05	0.000531543	0.00120999	0.0024157	0.00669371	MSA4	Scn1	1.07846
BAH	SWCB	0.00193624	0.00212785	5.30395e-05	0.000491583	0.00124215	0.00251322	0.00810585	MSA4	Scn1	1.07846
NIC	SWCB	0.000308012	0.000315263	1.01491e-05	9.07929e-05	0.000211631	0.000409193	0.00115334	MSA4	Scn1	1.07846
NWFL	SWCB	0.00168217	0.00181635	3.73625e-05	0.000439004	0.00112547	0.00232884	0.0061257	MSA4	Scn1	1.07846
BON	SWCB	0.00108536	0.00127167	2.96789e-05	0.000278087	0.000684699	0.00136355	0.00446862	MSA4	Scn1	1.07846
IRL	SOFL	0.0889995	0.0677124	0.00211929	0.0339035	0.0746812	0.128908	0.249108	MSA4	Scn1	1.07846
TRID	SOFL	0.0500312	0.0416205	0.0016707	0.0185967	0.0398818	0.0705261	0.15226	MSA4	Scn1	1.07846
RSBI	SOFL	0.0734365	0.0663135	0.00278884	0.024541	0.0535926	0.105925	0.24307	MSA4	Scn1	1.07846
HISL	SOFL	0.0234506	0.0262211	0.000485446	0.00660832	0.0165447	0.0304351	0.0843762	MSA4	Scn1	1.07846
SWTX	SOFL	0.0282886	0.025959	0.000607069	0.00856793	0.0209806	0.041278	0.0911108	MSA4	Scn1	1.07846
BAR	SOFL	0.0661879	0.0589211	0.00216674	0.0206929	0.0483214	0.0991368	0.221703	MSA4	Scn1	1.07846
CENC	SOFL	0.10696	0.0841547	0.00313938	0.0410678	0.0874738	0.157837	0.305793	MSA4	Scn1	1.07846
BAH	SOFL	0.046096	0.0417133	0.00114681	0.0139687	0.0345692	0.0667705	0.149699	MSA4	Scn1	1.07846
NIC	SOFL	0.0103318	0.0106563	0.000240139	0.00324107	0.00714604	0.0143547	0.0376273	MSA4	Scn1	1.07846
NWFL	SOFL	0.0219677	0.0237528	0.000479212	0.00611628	0.013829	0.029397	0.0889418	MSA4	Scn1	1.07846
BON	SOFL	0.050656	0.0416725	0.00287793	0.0195887	0.0394665	0.0718953	0.147353	MSA4	Scn1	1.07846
IRL	CEFL	0.183961	0.116921	0.0141762	0.0947992	0.162655	0.257412	0.430151	MSA4	Scn1	1.07846
TRID	CEFL	0.0714214	0.0590027	0.00278618	0.0283509	0.0569059	0.0972116	0.222914	MSA4	Scn1	1.07846
RSBI	CEFL	0.109168	0.0773107	0.00709128	0.0491131	0.0959698	0.153207	0.293261	MSA4	Scn1	1.07846
HISL	CEFL	0.0284185	0.0306877	0.000638715	0.00771217	0.0185033	0.0381013	0.120395	MSA4	Scn1	1.07846
SWTX	CEFL	0.0596104	0.0453073	0.00446572	0.0257409	0.0491627	0.083582	0.170994	MSA4	Scn1	1.07846
BAR	CEFL	0.0772457	0.0538802	0.00429422	0.0348521	0.0674384	0.11111	0.199395	MSA4	Scn1	1.07846
CENC	CEFL	0.335166	0.110007	0.0833669	0.266571	0.34189	0.409821	0.529385	MSA4	Scn1	1.07846
BAH	CEFL	0.0978012	0.0540844	0.00801489	0.0541782	0.0970227	0.138176	0.20372	MSA4	Scn1	1.07846
NIC	CEFL	0.00838118	0.00837844	0.00021071	0.00253324	0.00599862	0.0115112	0.0292538	MSA4	Scn1	1.07846
NWFL	CEFL	0.0272318	0.0290455	0.000654211	0.00763034	0.0182203	0.0365619	0.107144	MSA4	Scn1	1.07846
BON	CEFL	0.0700175	0.0363301	0.00582868	0.0423546	0.0703763	0.0961772	0.138503	MSA4	Scn1	1.07846
IRL	AVES	0.0632852	0.0400323	0.00514359	0.0332789	0.0564324	0.0881569	0.158804	MSA4	Scn2	1.05657
TRID	AVES	0.0104411	0.00949285	0.000346897	0.00318657	0.0078745	0.0152125	0.034638	MSA4	Scn2	1.05657
RSBI	AVES	0.0222467	0.0187004	0.000906096	0.00789848	0.0172073	0.031867	0.0682857	MSA4	Scn2	1.05657
HISL	AVES	0.0194902	0.01759	0.000493599	0.00572997	0.0141877	0.0275632	0.061672	MSA4	Scn2	1.05657
SWTX	AVES	0.0134695	0.00817313	0.000944358	0.00738615	0.0126624	0.0180684	0.0324625	MSA4	Scn2	1.05657
BAR	AVES	0.01811	0.0177941	0.000443028	0.00517589	0.0128043	0.0243013	0.0687245	MSA4	Scn2	1.05657
CENC	AVES	0.0126078	0.0124264	0.000265684	0.00386376	0.0088499	0.0176036	0.0473986	MSA4	Scn2	1.05657
BAH	AVES	0.0132848	0.0112453	0.000493595	0.00461665	0.0103774	0.0187269	0.0418889	MSA4	Scn2	1.05657
NIC	AVES	0.0241532	0.0207459	0.000725301	0.00864734	0.0190985	0.0338812	0.0767663	MSA4	Scn2	1.05657
NWFL	AVES	0.0274015	0.019995	0.0013924	0.0117659	0.0237109	0.0391621	0.0746385	MSA4	Scn2	1.05657
BON	AVES	0.0159529	0.0122526	0.000647973	0.00625143	0.0133224	0.0227005	0.0456523	MSA4	Scn2	1.05657
IRL	SURN	0.224197	0.0457375	0.135443	0.192577	0.229038	0.258195	0.30644	MSA4	Scn2	1.05657
TRID	SURN	0.0641488	0.0209426	0.0298943	0.0492667	0.0618213	0.076743	0.113445	MSA4	Scn2	1.05657
RSBI	SURN	0.0423185	0.0260718	0.00530956	0.0216846	0.0394746	0.0583416	0.103947	MSA4	Scn2	1.05657
HISL	SURN	0.0275352	0.0237636	0.00103525	0.0100659	0.02055	0.0392503	0.0896623	MSA4	Scn2	1.05657
SWTX	SURN	0.00825791	0.00693033	0.000343829	0.00314578	0.00640586	0.0117045	0.0255827	MSA4	Scn2	1.05657
BAR	SURN	0.442875	0.0628722	0.315404	0.399619	0.443181	0.483724	0.567285	MSA4	Scn2	1.05657
CENC	SURN	0.113259	0.0321647	0.0586344	0.0905783	0.109664	0.135158	0.18355	MSA4	Scn2	1.05657
BAH	SURN	0.0716872	0.0177504	0.0392543	0.0588318	0.0709616	0.0837079	0.108084	MSA4	Scn2	1.05657
NIC	SURN	0.0360377	0.0304811	0.0011233	0.0113168	0.028285	0.0531051	0.112856	MSA4	Scn2	1.05657
NWFL	SURN	0.0262535	0.0207176	0.000839228	0.00910076	0.022194	0.0379621	0.0753039	MSA4	Scn2	1.05657
BON	SURN	0.0217961	0.0134607	0.00292296	0.0114631	0.0199159	0.0293951	0.0547285	MSA4	Scn2	1.05657
IRL	TORT	0.426835	0.0642965	0.292501	0.386273	0.42907	0.469991	0.546448	MSA4	Scn2	1.05657
TRID	TORT	0.1019	0.0762783	0.00320287	0.0392079	0.0879312	0.147544	0.283744	MSA4	Scn2	1.05657
RSBI	TORT	0.299177	0.134846	0.0356564	0.211659	0.298336	0.401236	0.553802	MSA4	Scn2	1.05657
HISL	TORT	0.467089	0.155528	0.120694	0.364725	0.489597	0.57934	0.723599	MSA4	Scn2	1.05657
SWTX	TORT	0.0241698	0.0213638	0.00064157	0.00812324	0.018377	0.0348682	0.0790831	MSA4	Scn2	1.05657
BAR	TORT	0.227892	0.102282	0.035788	0.152645	0.233977	0.301784	0.426013	MSA4	Scn2	1.05657
CENC	TORT	0.119363	0.0783204	0.0065164	0.0520655	0.113557	0.171291	0.282739	MSA4	Scn2	1.05657
BAH	TORT	0.455844	0.0662475	0.296413	0.41711	0.462172	0.502896	0.566152	MSA4	Scn2	1.05657
NIC	TORT	0.900605	0.0402487	0.802685	0.87707	0.904183	0.930735	0.963944	MSA4	Scn2	1.05657
NWFL	TORT	0.486952	0.0984834	0.257447	0.432129	0.501095	0.554341	0.641642	MSA4	Scn2	1.05657
BON	TORT	0.121491	0.0771457	0.00862891	0.0581121	0.113573	0.176061	0.285452	MSA4	Scn2	1.05657
IRL	MXQR	0.0655533	0.0215827	0.0287627	0.0496663	0.063362	0.0794446	0.110463	MSA4	Scn2	1.05657
TRID	MXQR	0.111599	0.0392205	0.0453376	0.0835167	0.10909	0.136737	0.20132	MSA4	Scn2	1.05657
RSBI	MXQR	0.0526344	0.035006	0.00287125	0.0272742	0.0467409	0.072312	0.134551	MSA4	Scn2	1.05657
HISL	MXQR	0.0652958	0.0381508	0.0105097	0.0372579	0.0578538	0.0891131	0.151365	MSA4	Scn2	1.05657
SWTX	MXQR	0.149731	0.0306477	0.0947884	0.128177	0.147692	0.170095	0.212248	MSA4	Scn2	1.05657
BAR	MXQR	0.0649265	0.0382441	0.00980852	0.0365308	0.0598063	0.0872384	0.160193	MSA4	Scn2	1.05657
CENC	MXQR	0.273496	0.0692379	0.150656	0.225618	0.269223	0.314727	0.423148	MSA4	Scn2	1.05657
BAH	MXQR	0.166925	0.0306772	0.111956	0.14541	0.166598	0.187246	0.230149	MSA4	Scn2	1.05657
NIC	MXQR	0.00713685	0.00705666	0.000137485	0.00211098	0.00503953	0.00990681	0.0261726	MSA4	Scn2	1.05657
NWFL	MXQR	0.161707	0.0407734	0.0913486	0.133533	0.160139	0.186101	0.247946	MSA4	Scn2	1.05657
BON	MXQR	0.346052	0.0531237	0.254346	0.307555	0.343526	0.379692	0.459877	MSA4	Scn2	1.05657
IRL	MXCA	0.0760776	0.0470215	0.00645139	0.041027	0.0702665	0.104767	0.185404	MSA4	Scn2	1.05657
TRID	MXCA	0.174427	0.0804949	0.0265892	0.116346	0.173125	0.230177	0.333451	MSA4	Scn2	1.05657
RSBI	MXCA	0.161616	0.104129	0.0120353	0.0818642	0.143065	0.229153	0.392555	MSA4	Scn2	1.05657
HISL	MXCA	0.180311	0.120216	0.0180276	0.0873657	0.16	0.245869	0.470639	MSA4	Scn2	1.05657
SWTX	MXCA	0.0394095	0.0279624	0.00183531	0.0167161	0.0352936	0.0562614	0.103501	MSA4	Scn2	1.05657
BAR	MXCA	0.060066	0.0550913	0.00205762	0.0198347	0.0448784	0.0811525	0.211361	MSA4	Scn2	1.05657
CENC	MXCA	0.103046	0.0662802	0.00584637	0.051255	0.0939576	0.145862	0.254952	MSA4	Scn2	1.05657
BAH	MXCA	0.0835142	0.0517207	0.00986142	0.046325	0.075714	0.11224	0.199122	MSA4	Scn2	1.05657
NIC	MXCA	0.0128147	0.0121661	0.000342163	0.00380109	0.00946079	0.0178199	0.0434707	MSA4	Scn2	1.05657
NWFL	MXCA	0.104885	0.0801957	0.00375194	0.0424156	0.0904127	0.147121	0.297396	MSA4	Scn2	1.05657
BON	MXCA	0.119117	0.071889	0.00728543	0.0596566	0.113081	0.171392	0.267511	MSA4	Scn2	1.05657
IRL	MXTV	0.0477043	0.0268322	0.00315037	0.0262051	0.0476375	0.0659225	0.0997908	MSA4	Scn2	1.05657
TRID	MXTV	0.14557	0.0890028	0.00722461	0.0734847	0.138055	0.20987	0.328925	MSA4	Scn2	1.05657
RSBI	MXTV	0.134441	0.0749922	0.0105102	0.0760972	0.133848	0.186791	0.288633	MSA4	Scn2	1.05657
HISL	MXTV	0.118995	0.0614818	0.0103584	0.0753413	0.115131	0.159343	0.247888	MSA4	Scn2	1.05657
SWTX	MXTV	0.684229	0.0467902	0.586428	0.656998	0.687335	0.716319	0.765879	MSA4	Scn2	1.05657
BAR	MXTV	0.0476764	0.0348299	0.00234351	0.0191132	0.0426479	0.0684002	0.12623	MSA4	Scn2	1.05657
CENC	MXTV	0.197014	0.0796802	0.037943	0.1427	0.201403	0.256121	0.338567	MSA4	Scn2	1.05657
BAH	MXTV	0.0613272	0.0387635	0.00247202	0.0305685	0.0569309	0.0884199	0.143195	MSA4	Scn2	1.05657
NIC	MXTV	0.00465418	0.00494202	0.000152842	0.00129186	0.00312922	0.00639608	0.018573	MSA4	Scn2	1.05657
NWFL	MXTV	0.143815	0.0404344	0.0623176	0.117518	0.144335	0.168978	0.216736	MSA4	Scn2	1.05657
BON	MXTV	0.12055	0.0701978	0.00698213	0.0632077	0.120251	0.175221	0.250078	MSA4	Scn2	1.05657
IRL	SWCB	0.00163014	0.00176382	4.85251e-05	0.000461731	0.00111103	0.00212578	0.00625521	MSA4	Scn2	1.05657
TRID	SWCB	0.00351703	0.00371324	6.87473e-05	0.000964711	0.00232308	0.00468616	0.0137128	MSA4	Scn2	1.05657
RSBI	SWCB	0.00270253	0.00272797	6.9653e-05	0.000815186	0.00191313	0.00354986	0.00976818	MSA4	Scn2	1.05657
HISL	SWCB	0.00216049	0.00246855	4.25845e-05	0.000510428	0.00134239	0.00300865	0.00915847	MSA4	Scn2	1.05657
SWTX	SWCB	0.0108717	0.00785773	0.000836653	0.00499221	0.00934459	0.0148708	0.0299351	MSA4	Scn2	1.05657
BAR	SWCB	0.00193652	0.00198966	6.63712e-05	0.000560433	0.00141471	0.00265755	0.00686237	MSA4	Scn2	1.05657
CENC	SWCB	0.00544235	0.00591752	0.000136507	0.00155033	0.00359086	0.0073157	0.0215424	MSA4	Scn2	1.05657
BAH	SWCB	0.00198593	0.00203223	3.72944e-05	0.000535739	0.00133975	0.00275714	0.00760512	MSA4	Scn2	1.05657
NIC	SWCB	0.0002956	0.000301197	9.48626e-06	8.63376e-05	0.000201455	0.000410314	0.00105394	MSA4	Scn2	1.05657
NWFL	SWCB	0.00265471	0.00280641	7.87986e-05	0.000776718	0.00180768	0.00352522	0.00970135	MSA4	Scn2	1.05657
BON	SWCB	0.00315118	0.00304059	0.000117134	0.00090098	0.00223726	0.00441543	0.0109981	MSA4	Scn2	1.05657
IRL	SOFL	0.0432639	0.0363837	0.00163008	0.0150849	0.0336441	0.0632403	0.131432	MSA4	Scn2	1.05657
TRID	SOFL	0.104733	0.0804998	0.00340769	0.0420245	0.0856011	0.152224	0.291812	MSA4	Scn2	1.05657
RSBI	SOFL	0.1109	0.0866038	0.0044562	0.0444515	0.0943478	0.15079	0.333158	MSA4	Scn2	1.05657
HISL	SOFL	0.0517282	0.0518379	0.00129416	0.0161291	0.0357947	0.0710031	0.1914	MSA4	Scn2	1.05657
SWTX	SOFL	0.0207837	0.018402	0.000678146	0.00734004	0.0158213	0.0288582	0.0687324	MSA4	Scn2	1.05657
BAR	SOFL	0.0665058	0.0607833	0.00200777	0.0197555	0.0494707	0.0943786	0.227139	MSA4	Scn2	1.05657
CENC	SOFL	0.0650188	0.0578325	0.00288371	0.0217987	0.0486791	0.0910385	0.226777	MSA4	Scn2	1.05657
BAH	SOFL	0.0494185	0.0443335	0.00127469	0.0163941	0.0366771	0.0701298	0.172618	MSA4	Scn2	1.05657
NIC	SOFL	0.00771942	0.00773274	0.000199116	0.00234156	0.00548182	0.0108745	0.0288796	MSA4	Scn2	1.05657
NWFL	SOFL	0.0205626	0.021279	0.000502461	0.00645988	0.0143591	0.026993	0.0772313	MSA4	Scn2	1.05657
BON	SOFL	0.0925172	0.0725358	0.00324804	0.0335631	0.0766874	0.137112	0.258437	MSA4	Scn2	1.05657
IRL	CEFL	0.0514536	0.034007	0.00219593	0.0224313	0.0480577	0.0751976	0.124072	MSA4	Scn2	1.05657
TRID	CEFL	0.283663	0.119602	0.0456832	0.199521	0.285351	0.372975	0.501551	MSA4	Scn2	1.05657
RSBI	CEFL	0.173964	0.0960201	0.0162546	0.0978655	0.169831	0.242181	0.376888	MSA4	Scn2	1.05657
HISL	CEFL	0.067395	0.0566373	0.00206109	0.023622	0.0532953	0.0956346	0.206531	MSA4	Scn2	1.05657
SWTX	CEFL	0.0490779	0.0391214	0.00162902	0.0199315	0.0404918	0.0684397	0.1452	MSA4	Scn2	1.05657
BAR	CEFL	0.0700122	0.0490663	0.00352602	0.0302373	0.0642037	0.101611	0.180459	MSA4	Scn2	1.05657
CENC	CEFL	0.110753	0.0880198	0.00349743	0.041478	0.0888594	0.163323	0.318072	MSA4	Scn2	1.05657
BAH	CEFL	0.096013	0.0517287	0.00883307	0.056204	0.0955614	0.134266	0.198199	MSA4	Scn2	1.05657
NIC	CEFL	0.00658357	0.00643721	0.000189962	0.00184235	0.00455904	0.00920529	0.0228129	MSA4	Scn2	1.05657
NWFL	CEFL	0.0257687	0.0240108	0.00118504	0.00899709	0.018925	0.0356871	0.0897536	MSA4	Scn2	1.05657
BON	CEFL	0.159372	0.0959168	0.00875874	0.0817223	0.155345	0.229052	0.345192	MSA4	Scn2	1.05657

## Sheet: Table S9
Table S8: Rookery-centric estimates comparing different source sizes and different distance scenarios. MSA3 = “historical” source size. MSA4 = “recent” source size. Scenario distance values from Table S4. SD = Standard deviation. 2.5%, 50%, 95%, and 97.5% represent distribution quantiles. Scenario = the distance scenario used to generate the model. GR = Maximum value of upper confidence interval …
Mixed Stock	Rookery	Mean	Median	SD	0.025	0.5	0.95	0.975	Model	Scenario	GR
IRL	AVES	0.00462849	0.00492307	0.000118058	0.00127087	0.0031826	0.00621113	0.0180081	MSA3	Scn1	1.07672
IRL	SURN	0.00634721	0.00327194	0.00198053	0.00404931	0.00575422	0.00780303	0.014116	MSA3	Scn1	1.07672
IRL	TORT	0.000608753	0.00053936	1.93756e-05	0.000203694	0.000464156	0.000862187	0.00203324	MSA3	Scn1	1.07672
IRL	MXQR	0.0320206	0.0185768	0.00812992	0.0191804	0.0281802	0.040152	0.0789638	MSA3	Scn1	1.07672
IRL	MXCA	0.0691693	0.043598	0.00770751	0.0382672	0.0603614	0.0924271	0.168524	MSA3	Scn1	1.07672
IRL	MXTV	0.0607853	0.0447545	0.00310496	0.0263317	0.052404	0.0848023	0.170803	MSA3	Scn1	1.07672
IRL	SWCB	0.0467372	0.0355599	0.00511441	0.020682	0.0379429	0.0619424	0.13826	MSA3	Scn1	1.07672
IRL	SOFL	0.112673	0.0850497	0.00495549	0.0458412	0.0965491	0.15738	0.31571	MSA3	Scn1	1.07672
IRL	CEFL	0.178014	0.0862955	0.0325246	0.114899	0.16987	0.233398	0.369434	MSA3	Scn1	1.07672
TRID	AVES	0.00732112	0.00613315	0.000276447	0.00309015	0.00577464	0.00989629	0.021779	MSA3	Scn1	1.07672
TRID	SURN	0.00118564	0.00117856	4.04391e-05	0.000333846	0.000788849	0.00161505	0.00440801	MSA3	Scn1	1.07672
TRID	TORT	0.000508452	0.000427239	1.95548e-05	0.000188425	0.000394534	0.000718186	0.00155393	MSA3	Scn1	1.07672
TRID	MXQR	0.0318253	0.0159493	0.00997392	0.0196839	0.0292363	0.0405333	0.0703444	MSA3	Scn1	1.07672
TRID	MXCA	0.0450734	0.0315199	0.00374003	0.0217711	0.0374476	0.0610261	0.124872	MSA3	Scn1	1.07672
TRID	MXTV	0.183034	0.0699435	0.0647543	0.130849	0.177027	0.227552	0.334523	MSA3	Scn1	1.07672
TRID	SWCB	0.0237839	0.0254257	0.000557814	0.00599886	0.0152724	0.0324708	0.0876911	MSA3	Scn1	1.07672
TRID	SOFL	0.070017	0.0590274	0.00190767	0.0252442	0.0536372	0.10011	0.220934	MSA3	Scn1	1.07672
TRID	CEFL	0.0820778	0.0638263	0.00407581	0.0345104	0.0674646	0.115934	0.253083	MSA3	Scn1	1.07672
RSBI	AVES	0.0139537	0.0134498	0.000357539	0.00437064	0.0100055	0.0185668	0.0486007	MSA3	Scn1	1.07672
RSBI	SURN	0.00524315	0.00410359	0.000527626	0.00234579	0.00412256	0.00706953	0.0161777	MSA3	Scn1	1.07672
RSBI	TORT	0.00235687	0.00167554	0.000174589	0.00119818	0.00200506	0.00307903	0.00695703	MSA3	Scn1	1.07672
RSBI	MXQR	0.0276146	0.0229544	0.00219259	0.0110978	0.0215605	0.0379163	0.091838	MSA3	Scn1	1.07672
RSBI	MXCA	0.0773714	0.0574423	0.00361042	0.0333907	0.0642112	0.108916	0.216844	MSA3	Scn1	1.07672
RSBI	MXTV	0.074862	0.0540302	0.00247872	0.0345315	0.0660988	0.103507	0.211418	MSA3	Scn1	1.07672
RSBI	SWCB	0.0389855	0.0372901	0.0012809	0.0113233	0.026478	0.0576904	0.13697	MSA3	Scn1	1.07672
RSBI	SOFL	0.150827	0.106694	0.00720429	0.067538	0.129264	0.208956	0.403829	MSA3	Scn1	1.07672
RSBI	CEFL	0.136492	0.081932	0.0107991	0.0761326	0.12788	0.187567	0.324461	MSA3	Scn1	1.07672
HISL	AVES	0.0308291	0.0316968	0.000853162	0.00907192	0.0206979	0.0423232	0.116433	MSA3	Scn1	1.07672
HISL	SURN	0.00629158	0.00687033	0.000147962	0.00170045	0.00392208	0.00839778	0.0242737	MSA3	Scn1	1.07672
HISL	TORT	0.00719685	0.0048493	0.000909683	0.00385312	0.00623355	0.00922236	0.0200057	MSA3	Scn1	1.07672
HISL	MXQR	0.0745073	0.057578	0.00868619	0.0330115	0.0580148	0.0989482	0.223526	MSA3	Scn1	1.07672
HISL	MXCA	0.127696	0.0896312	0.00669345	0.0584479	0.111811	0.176948	0.332409	MSA3	Scn1	1.07672
HISL	MXTV	0.107637	0.0630682	0.0119646	0.0617644	0.0962989	0.144494	0.251493	MSA3	Scn1	1.07672
HISL	SWCB	0.0536722	0.0475497	0.00133542	0.0171683	0.0415623	0.0765679	0.17693	MSA3	Scn1	1.07672
HISL	SOFL	0.0867658	0.077696	0.00276464	0.0274637	0.0647875	0.126423	0.276561	MSA3	Scn1	1.07672
HISL	CEFL	0.0762691	0.0615828	0.00253506	0.0281535	0.0616038	0.109322	0.224573	MSA3	Scn1	1.07672
SWTX	AVES	0.00191918	0.00140061	8.97502e-05	0.000909132	0.00159135	0.00262698	0.00531873	MSA3	Scn1	1.07672
SWTX	SURN	0.000307001	0.000307865	7.66025e-06	8.9957e-05	0.000211076	0.000432201	0.00107431	MSA3	Scn1	1.07672
SWTX	TORT	0.000108138	9.41276e-05	3.37545e-06	3.46411e-05	8.43617e-05	0.000152844	0.000371559	MSA3	Scn1	1.07672
SWTX	MXQR	0.0108084	0.00427322	0.00431314	0.00778659	0.0102689	0.013099	0.0204721	MSA3	Scn1	1.07672
SWTX	MXCA	0.0163995	0.00833222	0.00313248	0.0103401	0.0153549	0.0212415	0.0350584	MSA3	Scn1	1.07672
SWTX	MXTV	0.2296	0.0738268	0.097744	0.177699	0.22417	0.277693	0.390302	MSA3	Scn1	1.07672
SWTX	SWCB	0.0686517	0.0334467	0.0221225	0.0448873	0.0624188	0.0852493	0.1497	MSA3	Scn1	1.07672
SWTX	SOFL	0.0292897	0.0262752	0.00106137	0.0096977	0.0216864	0.0421331	0.0903145	MSA3	Scn1	1.07672
SWTX	CEFL	0.0460355	0.0392823	0.00220057	0.0172077	0.0362374	0.0635516	0.143005	MSA3	Scn1	1.07672
BAR	AVES	0.0852825	0.085002	0.00171524	0.0238424	0.0564459	0.118965	0.303687	MSA3	Scn1	1.07672
BAR	SURN	0.286562	0.150766	0.0871616	0.176583	0.253832	0.360507	0.657234	MSA3	Scn1	1.07672
BAR	TORT	0.0113158	0.00776858	0.00104619	0.00566471	0.00939968	0.0152794	0.0313353	MSA3	Scn1	1.07672
BAR	MXQR	0.13299	0.0838529	0.0213861	0.0707153	0.117573	0.181032	0.325533	MSA3	Scn1	1.07672
BAR	MXCA	0.0814339	0.0755457	0.00216125	0.0230612	0.0611856	0.120403	0.270397	MSA3	Scn1	1.07672
BAR	MXTV	0.0454799	0.0429096	0.00116149	0.0123518	0.0330787	0.0648418	0.162206	MSA3	Scn1	1.07672
BAR	SWCB	0.062421	0.0568348	0.00164925	0.0194566	0.0457526	0.0876321	0.212424	MSA3	Scn1	1.07672
BAR	SOFL	0.112375	0.0918905	0.00356177	0.0389258	0.0918492	0.162813	0.3359	MSA3	Scn1	1.07672
BAR	CEFL	0.102301	0.0603426	0.0119128	0.054975	0.0959732	0.140056	0.241236	MSA3	Scn1	1.07672
CENC	AVES	0.0231261	0.0264328	0.000610626	0.00577685	0.0142889	0.0311846	0.0897521	MSA3	Scn1	1.07672
CENC	SURN	0.0399708	0.0209772	0.0121069	0.0251623	0.0352249	0.0495523	0.0930471	MSA3	Scn1	1.07672
CENC	TORT	0.00224193	0.00206738	8.37854e-05	0.00072039	0.00169053	0.00311384	0.00738653	MSA3	Scn1	1.07672
CENC	MXQR	0.200559	0.0860443	0.0631089	0.137106	0.190551	0.256831	0.400411	MSA3	Scn1	1.07672
CENC	MXCA	0.100672	0.0784473	0.0037001	0.0388145	0.0860836	0.141882	0.291071	MSA3	Scn1	1.07672
CENC	MXTV	0.041624	0.0415432	0.00072666	0.0110956	0.0284047	0.0586175	0.15471	MSA3	Scn1	1.07672
CENC	SWCB	0.155496	0.0784223	0.033954	0.0940352	0.147091	0.205966	0.332943	MSA3	Scn1	1.07672
CENC	SOFL	0.0440132	0.0408573	0.00134585	0.0137359	0.0333644	0.0615909	0.14205	MSA3	Scn1	1.07672
CENC	CEFL	0.0726761	0.0372237	0.0186456	0.0454969	0.067316	0.0906325	0.165355	MSA3	Scn1	1.07672
BAH	AVES	0.0177528	0.0156435	0.000566	0.00641955	0.0132682	0.0247501	0.0593216	MSA3	Scn1	1.07672
BAH	SURN	0.0138967	0.00689601	0.0043762	0.00872095	0.0126089	0.0177869	0.030648	MSA3	Scn1	1.07672
BAH	TORT	0.00594559	0.00277226	0.00198313	0.0039427	0.0054675	0.00747383	0.0127021	MSA3	Scn1	1.07672
BAH	MXQR	0.120806	0.0534	0.0431654	0.0799615	0.114459	0.150631	0.246145	MSA3	Scn1	1.07672
BAH	MXCA	0.105321	0.0679365	0.0103718	0.055193	0.0930915	0.144567	0.257302	MSA3	Scn1	1.07672
BAH	MXTV	0.0512886	0.0426853	0.00133466	0.0173098	0.0413064	0.0731901	0.160107	MSA3	Scn1	1.07672
BAH	SWCB	0.199648	0.0766877	0.0726213	0.145885	0.194352	0.24403	0.370648	MSA3	Scn1	1.07672
BAH	SOFL	0.0517202	0.0496689	0.0018172	0.0154546	0.036	0.0732531	0.194013	MSA3	Scn1	1.07672
BAH	CEFL	0.0670768	0.0388077	0.00812615	0.0396091	0.0615539	0.088209	0.157784	MSA3	Scn1	1.07672
NIC	AVES	0.294646	0.187041	0.0143193	0.139458	0.27945	0.425425	0.674168	MSA3	Scn1	1.07672
NIC	SURN	0.262915	0.188738	0.00921365	0.101207	0.228099	0.395294	0.653612	MSA3	Scn1	1.07672
NIC	TORT	0.630027	0.216883	0.184296	0.465304	0.651875	0.810541	0.94487	MSA3	Scn1	1.07672
NIC	MXQR	0.0787863	0.0696176	0.00237859	0.0269042	0.0592791	0.114156	0.267938	MSA3	Scn1	1.07672
NIC	MXCA	0.0880882	0.0805978	0.00207994	0.0271226	0.06423	0.127149	0.295892	MSA3	Scn1	1.07672
NIC	MXTV	0.0360915	0.0345475	0.000831057	0.010355	0.0257617	0.050875	0.128067	MSA3	Scn1	1.07672
NIC	SWCB	0.0674333	0.0608462	0.00201957	0.022639	0.0509901	0.0952165	0.222771	MSA3	Scn1	1.07672
NIC	SOFL	0.0768448	0.0714718	0.00231029	0.0234662	0.0551148	0.109421	0.261434	MSA3	Scn1	1.07672
NIC	CEFL	0.0386331	0.0363626	0.00109619	0.0122677	0.0278708	0.0528388	0.13633	MSA3	Scn1	1.07672
NWFL	AVES	0.00768737	0.00669635	0.000332967	0.00281082	0.00610487	0.0105387	0.0259849	MSA3	Scn1	1.07672
NWFL	SURN	0.00236697	0.00182086	0.000255523	0.00106959	0.00197274	0.00317248	0.00711613	MSA3	Scn1	1.07672
NWFL	TORT	0.00103167	0.000777333	6.2193e-05	0.000419541	0.00086383	0.0014402	0.00301409	MSA3	Scn1	1.07672
NWFL	MXQR	0.0973834	0.0428276	0.0360846	0.0675686	0.0908513	0.119309	0.202692	MSA3	Scn1	1.07672
NWFL	MXCA	0.0581374	0.0404803	0.00371392	0.0286396	0.0503512	0.0798598	0.155141	MSA3	Scn1	1.07672
NWFL	MXTV	0.0865033	0.0440532	0.0168329	0.0536471	0.0803012	0.112893	0.187744	MSA3	Scn1	1.07672
NWFL	SWCB	0.171796	0.0730981	0.0564144	0.118856	0.161662	0.213087	0.340161	MSA3	Scn1	1.07672
NWFL	SOFL	0.0891101	0.0773706	0.00276636	0.030277	0.068267	0.12332	0.286605	MSA3	Scn1	1.07672
NWFL	CEFL	0.0580689	0.0533237	0.00178712	0.0174998	0.0420759	0.0809934	0.196877	MSA3	Scn1	1.07672
BON	AVES	0.242632	0.128158	0.0415369	0.150676	0.223602	0.318782	0.535069	MSA3	Scn1	1.07672
BON	SURN	0.00888606	0.00469531	0.00269663	0.00558932	0.00789729	0.0111593	0.0197588	MSA3	Scn1	1.07672
BON	TORT	0.0132722	0.00596044	0.00448744	0.00911441	0.0125017	0.0164308	0.027522	MSA3	Scn1	1.07672
BON	MXQR	0.105057	0.0583827	0.024866	0.0614816	0.0950202	0.134514	0.245085	MSA3	Scn1	1.07672
BON	MXCA	0.138716	0.0838452	0.0140065	0.0754314	0.126899	0.189469	0.328946	MSA3	Scn1	1.07672
BON	MXTV	0.0469489	0.0440459	0.000799431	0.0134925	0.0333732	0.0655865	0.165228	MSA3	Scn1	1.07672
BON	SWCB	0.0438049	0.0417388	0.00130013	0.0125321	0.030222	0.0623374	0.154697	MSA3	Scn1	1.07672
BON	SOFL	0.0969458	0.080582	0.00365635	0.0335636	0.0739756	0.140417	0.286996	MSA3	Scn1	1.07672
BON	CEFL	0.100989	0.0536808	0.0179458	0.0619352	0.095963	0.13199	0.223459	MSA3	Scn1	1.07672
UNK	AVES	0.270222	0.184398	0.0123892	0.116355	0.243896	0.399593	0.668339	MSA3	Scn1	1.07672
UNK	SURN	0.366028	0.207376	0.0188935	0.188375	0.378949	0.530151	0.733492	MSA3	Scn1	1.07672
UNK	TORT	0.325387	0.216105	0.0134619	0.144494	0.295004	0.492303	0.773583	MSA3	Scn1	1.07672
UNK	MXQR	0.0876411	0.0730566	0.00247909	0.0293713	0.0695627	0.127266	0.256691	MSA3	Scn1	1.07672
UNK	MXCA	0.0919215	0.0831967	0.00357886	0.0286905	0.067584	0.133916	0.30872	MSA3	Scn1	1.07672
UNK	MXTV	0.0361451	0.0373779	0.000906784	0.00934794	0.0247545	0.0490843	0.13499	MSA3	Scn1	1.07672
UNK	SWCB	0.0675703	0.0636272	0.00161558	0.0192527	0.0503688	0.0975211	0.234537	MSA3	Scn1	1.07672
UNK	SOFL	0.0794186	0.0719658	0.00167584	0.0246601	0.0567477	0.118954	0.254581	MSA3	Scn1	1.07672
UNK	CEFL	0.0413675	0.0404191	0.00139425	0.0128281	0.0285797	0.0587724	0.151844	MSA3	Scn1	1.07672
IRL	AVES	0.0043784	0.00451238	0.000129308	0.00129028	0.00307682	0.0058031	0.0167382	MSA3	Scn2	1.07186
IRL	SURN	0.00673663	0.00336932	0.00214357	0.00436809	0.00608202	0.0084853	0.0146364	MSA3	Scn2	1.07186
IRL	TORT	0.000480749	0.000424919	1.8411e-05	0.000165578	0.000372558	0.000683838	0.00157079	MSA3	Scn2	1.07186
IRL	MXQR	0.0516587	0.0286514	0.0120162	0.0310299	0.0460782	0.065745	0.126075	MSA3	Scn2	1.07186
IRL	MXCA	0.0906672	0.0571102	0.0101329	0.0492047	0.0803131	0.12102	0.232335	MSA3	Scn2	1.07186
IRL	MXTV	0.0497883	0.0423216	0.00191669	0.0172589	0.038184	0.0712089	0.151222	MSA3	Scn2	1.07186
IRL	SWCB	0.0702334	0.04966	0.00753783	0.0335131	0.059122	0.0952896	0.197761	MSA3	Scn2	1.07186
IRL	SOFL	0.0956832	0.0747563	0.00404712	0.0375981	0.0780484	0.136035	0.273706	MSA3	Scn2	1.07186
IRL	CEFL	0.148433	0.066356	0.0374842	0.100539	0.139686	0.191558	0.298173	MSA3	Scn2	1.07186
TRID	AVES	0.00604532	0.0048816	0.00028729	0.00250328	0.00477909	0.00843012	0.0182672	MSA3	Scn2	1.07186
TRID	SURN	0.00111014	0.00109053	2.33876e-05	0.000353182	0.000800923	0.00155467	0.00400211	MSA3	Scn2	1.07186
TRID	TORT	0.000286565	0.000245873	1.41022e-05	0.000111251	0.000218768	0.000400593	0.000970618	MSA3	Scn2	1.07186
TRID	MXQR	0.0422855	0.0221213	0.012843	0.0265001	0.0379791	0.0537226	0.0991111	MSA3	Scn2	1.07186
TRID	MXCA	0.0481153	0.034092	0.00366459	0.0227473	0.0414995	0.0660199	0.134293	MSA3	Scn2	1.07186
TRID	MXTV	0.161349	0.080326	0.0214883	0.104684	0.154623	0.215864	0.33781	MSA3	Scn2	1.07186
TRID	SWCB	0.0302931	0.0327182	0.000651817	0.00768773	0.0195669	0.0414747	0.121696	MSA3	Scn2	1.07186
TRID	SOFL	0.0448032	0.0403174	0.00119923	0.0144329	0.034061	0.0633909	0.157182	MSA3	Scn2	1.07186
TRID	CEFL	0.100564	0.0707778	0.00657713	0.0442971	0.0885828	0.143704	0.271861	MSA3	Scn2	1.07186
RSBI	AVES	0.014314	0.0145557	0.000397569	0.00447327	0.010232	0.0192203	0.0570118	MSA3	Scn2	1.07186
RSBI	SURN	0.00567498	0.00441617	0.000595138	0.00260236	0.00473753	0.00748583	0.0165862	MSA3	Scn2	1.07186
RSBI	TORT	0.00189349	0.00130858	0.00013953	0.000894739	0.00168409	0.00258637	0.00521762	MSA3	Scn2	1.07186
RSBI	MXQR	0.0412703	0.032952	0.00293638	0.0163492	0.0330657	0.0567124	0.125522	MSA3	Scn2	1.07186
RSBI	MXCA	0.094602	0.0672848	0.00753816	0.0436245	0.0772583	0.131857	0.252108	MSA3	Scn2	1.07186
RSBI	MXTV	0.0587218	0.0488378	0.00183096	0.0206105	0.0462626	0.0861077	0.178939	MSA3	Scn2	1.07186
RSBI	SWCB	0.052312	0.0545952	0.000930948	0.0139874	0.0365413	0.0697818	0.203058	MSA3	Scn2	1.07186
RSBI	SOFL	0.141114	0.103165	0.0055919	0.0553877	0.121138	0.206407	0.365781	MSA3	Scn2	1.07186
RSBI	CEFL	0.128929	0.0712766	0.0158363	0.0748597	0.119707	0.172843	0.29129	MSA3	Scn2	1.07186
HISL	AVES	0.0244986	0.0236483	0.000640993	0.00757068	0.0169561	0.034383	0.0858255	MSA3	Scn2	1.07186
HISL	SURN	0.00584511	0.00632166	0.000148317	0.00160451	0.00402589	0.00762438	0.0227707	MSA3	Scn2	1.07186
HISL	TORT	0.0049405	0.0031656	0.000786406	0.00259059	0.00432497	0.0064851	0.0129274	MSA3	Scn2	1.07186
HISL	MXQR	0.0908536	0.0649605	0.0126871	0.0422581	0.0735642	0.122505	0.251637	MSA3	Scn2	1.07186
HISL	MXCA	0.121138	0.0857874	0.00612075	0.0563191	0.105302	0.169416	0.338272	MSA3	Scn2	1.07186
HISL	MXTV	0.077743	0.0600353	0.00245703	0.0306101	0.0650457	0.109233	0.223482	MSA3	Scn2	1.07186
HISL	SWCB	0.0636635	0.0600947	0.00151848	0.0195287	0.0456638	0.0906849	0.217749	MSA3	Scn2	1.07186
HISL	SOFL	0.0983494	0.081645	0.00385011	0.0354918	0.0745088	0.143966	0.298723	MSA3	Scn2	1.07186
HISL	CEFL	0.0864058	0.060565	0.00505224	0.0418795	0.0741657	0.120551	0.231032	MSA3	Scn2	1.07186
SWTX	AVES	0.00193653	0.00138969	0.000103142	0.000875486	0.00166782	0.00264476	0.00537437	MSA3	Scn2	1.07186
SWTX	SURN	0.000301613	0.000289808	7.78079e-06	8.74111e-05	0.000218303	0.000431263	0.00104408	MSA3	Scn2	1.07186
SWTX	TORT	0.000125252	0.000109017	4.10273e-06	4.41489e-05	9.42402e-05	0.000176265	0.000390859	MSA3	Scn2	1.07186
SWTX	MXQR	0.0114187	0.00454681	0.00454427	0.00810262	0.0107592	0.0138753	0.0223129	MSA3	Scn2	1.07186
SWTX	MXCA	0.0481091	0.0255985	0.00821661	0.0286794	0.0452103	0.0631599	0.105309	MSA3	Scn2	1.07186
SWTX	MXTV	0.236408	0.07521	0.108485	0.181748	0.23092	0.285482	0.398956	MSA3	Scn2	1.07186
SWTX	SWCB	0.0361235	0.0190918	0.0101442	0.0229502	0.0318382	0.0461187	0.0823967	MSA3	Scn2	1.07186
SWTX	SOFL	0.0322415	0.0312388	0.000708507	0.0100337	0.0227146	0.045564	0.116791	MSA3	Scn2	1.07186
SWTX	CEFL	0.0439613	0.0356959	0.00206835	0.0165635	0.0364676	0.0604308	0.142204	MSA3	Scn2	1.07186
BAR	AVES	0.0868695	0.090147	0.0020533	0.022322	0.056695	0.122723	0.32405	MSA3	Scn2	1.07186
BAR	SURN	0.288553	0.150607	0.0794147	0.174274	0.255741	0.375263	0.649211	MSA3	Scn2	1.07186
BAR	TORT	0.0114119	0.00804748	0.00154892	0.00559147	0.00956538	0.0146704	0.0321281	MSA3	Scn2	1.07186
BAR	MXQR	0.154125	0.0931648	0.0190459	0.0844507	0.136431	0.213985	0.368774	MSA3	Scn2	1.07186
BAR	MXCA	0.0762691	0.0697758	0.00217241	0.0242156	0.0568338	0.112691	0.261951	MSA3	Scn2	1.07186
BAR	MXTV	0.0512151	0.0454618	0.00154869	0.0160588	0.0384536	0.0752848	0.174121	MSA3	Scn2	1.07186
BAR	SWCB	0.0677512	0.0611089	0.00245776	0.0223984	0.0493739	0.0955968	0.2192	MSA3	Scn2	1.07186
BAR	SOFL	0.112833	0.0929005	0.00293792	0.0417778	0.0895305	0.159769	0.335124	MSA3	Scn2	1.07186
BAR	CEFL	0.0941621	0.0579341	0.00935768	0.0497768	0.0856207	0.12522	0.226223	MSA3	Scn2	1.07186
CENC	AVES	0.0074372	0.0080308	0.000210464	0.00214601	0.00484618	0.00995542	0.0301419	MSA3	Scn2	1.07186
CENC	SURN	0.0132073	0.00671901	0.00392703	0.00858347	0.0120254	0.0164682	0.029605	MSA3	Scn2	1.07186
CENC	TORT	0.000619734	0.000518377	2.19144e-05	0.000236773	0.000492815	0.000847909	0.00197143	MSA3	Scn2	1.07186
CENC	MXQR	0.0654122	0.036447	0.0186057	0.0399249	0.0571601	0.0821806	0.157731	MSA3	Scn2	1.07186
CENC	MXCA	0.0638219	0.049482	0.00230467	0.0280471	0.051084	0.0884074	0.183487	MSA3	Scn2	1.07186
CENC	MXTV	0.0781483	0.0600704	0.00251241	0.0320359	0.063892	0.114708	0.224781	MSA3	Scn2	1.07186
CENC	SWCB	0.110501	0.0662031	0.0224666	0.0621014	0.0978946	0.1455	0.268532	MSA3	Scn2	1.07186
CENC	SOFL	0.0747168	0.0677021	0.00189462	0.0240948	0.0584527	0.10511	0.238651	MSA3	Scn2	1.07186
CENC	CEFL	0.10803	0.0665461	0.00549262	0.0572969	0.10009	0.147993	0.255169	MSA3	Scn2	1.07186
BAH	AVES	0.0203942	0.0172928	0.000608397	0.00763371	0.0156732	0.0290634	0.0630431	MSA3	Scn2	1.07186
BAH	SURN	0.016302	0.00816394	0.0051168	0.0104213	0.0145523	0.0205955	0.0360514	MSA3	Scn2	1.07186
BAH	TORT	0.00621519	0.00276805	0.00221219	0.00422157	0.00571309	0.00775029	0.0123424	MSA3	Scn2	1.07186
BAH	MXQR	0.117391	0.0517751	0.0411875	0.0802706	0.10864	0.143726	0.232512	MSA3	Scn2	1.07186
BAH	MXCA	0.106209	0.0698681	0.010864	0.0533432	0.0945876	0.146169	0.272579	MSA3	Scn2	1.07186
BAH	MXTV	0.0547459	0.0472416	0.00132553	0.0184987	0.0432918	0.08034	0.167804	MSA3	Scn2	1.07186
BAH	SWCB	0.220567	0.0885558	0.0772424	0.154926	0.21282	0.277022	0.410271	MSA3	Scn2	1.07186
BAH	SOFL	0.0512843	0.048462	0.00139403	0.0148165	0.0374163	0.0731409	0.173881	MSA3	Scn2	1.07186
BAH	CEFL	0.0645836	0.0364114	0.00836502	0.0387314	0.0593089	0.0846189	0.149456	MSA3	Scn2	1.07186
NIC	AVES	0.246711	0.178586	0.00966197	0.0984235	0.214309	0.35804	0.638475	MSA3	Scn2	1.07186
NIC	SURN	0.107884	0.0984684	0.00381182	0.0353593	0.0780216	0.151659	0.378374	MSA3	Scn2	1.07186
NIC	TORT	0.69278	0.20128	0.238864	0.546599	0.739039	0.855099	0.953859	MSA3	Scn2	1.07186
NIC	MXQR	0.098875	0.0830848	0.00230593	0.0330181	0.0783656	0.143148	0.306494	MSA3	Scn2	1.07186
NIC	MXCA	0.0855611	0.0788937	0.00345793	0.0266854	0.0640538	0.119473	0.306838	MSA3	Scn2	1.07186
NIC	MXTV	0.0363972	0.0347147	0.000956627	0.0102252	0.026625	0.0503446	0.125573	MSA3	Scn2	1.07186
NIC	SWCB	0.0744036	0.0646744	0.00197493	0.0255125	0.0583347	0.102829	0.242027	MSA3	Scn2	1.07186
NIC	SOFL	0.075952	0.0696939	0.00251629	0.0238897	0.0542241	0.109214	0.261111	MSA3	Scn2	1.07186
NIC	CEFL	0.0344551	0.0342534	0.00128156	0.00991927	0.0232032	0.0466813	0.134941	MSA3	Scn2	1.07186
NWFL	AVES	0.00978267	0.00855737	0.000356613	0.00363062	0.00736509	0.0137542	0.0309167	MSA3	Scn2	1.07186
NWFL	SURN	0.00281686	0.00213458	0.000282044	0.00124403	0.00230512	0.00381365	0.00812697	MSA3	Scn2	1.07186
NWFL	TORT	0.00136432	0.000961763	6.95116e-05	0.000637248	0.00122337	0.00184625	0.00381388	MSA3	Scn2	1.07186
NWFL	MXQR	0.121718	0.0516938	0.0440817	0.0844277	0.114402	0.149613	0.235095	MSA3	Scn2	1.07186
NWFL	MXCA	0.0602605	0.044761	0.00345187	0.0251818	0.0498893	0.0852509	0.161568	MSA3	Scn2	1.07186
NWFL	MXTV	0.107959	0.0504046	0.0290795	0.0699754	0.100467	0.13695	0.226793	MSA3	Scn2	1.07186
NWFL	SWCB	0.151652	0.0680813	0.0480255	0.101323	0.144108	0.192784	0.299783	MSA3	Scn2	1.07186
NWFL	SOFL	0.0938185	0.0851726	0.00237832	0.0305532	0.0715005	0.130431	0.312685	MSA3	Scn2	1.07186
NWFL	CEFL	0.0513869	0.0489137	0.00124351	0.0150595	0.0376098	0.0719669	0.185153	MSA3	Scn2	1.07186
BON	AVES	0.232104	0.122355	0.0292523	0.147045	0.215763	0.300844	0.497643	MSA3	Scn2	1.07186
BON	SURN	0.0734949	0.0391293	0.0241723	0.0456551	0.0658862	0.0902867	0.177324	MSA3	Scn2	1.07186
BON	TORT	0.0120156	0.00536919	0.00398765	0.00820805	0.0111582	0.0149092	0.0247694	MSA3	Scn2	1.07186
BON	MXQR	0.104201	0.0595738	0.0233906	0.0617489	0.0938376	0.1333	0.254872	MSA3	Scn2	1.07186
BON	MXCA	0.126665	0.0828659	0.00852147	0.0652162	0.11388	0.172862	0.322515	MSA3	Scn2	1.07186
BON	MXTV	0.0517742	0.0462434	0.0011065	0.0164116	0.0404372	0.0733737	0.169268	MSA3	Scn2	1.07186
BON	SWCB	0.0463311	0.0436527	0.0014864	0.0139949	0.0324654	0.0659685	0.160036	MSA3	Scn2	1.07186
BON	SOFL	0.100877	0.0847211	0.00369496	0.0355359	0.0791979	0.146285	0.323991	MSA3	Scn2	1.07186
BON	CEFL	0.104418	0.0543176	0.0143862	0.0656716	0.0975379	0.137265	0.221607	MSA3	Scn2	1.07186
UNK	AVES	0.345529	0.196639	0.0194941	0.184069	0.341289	0.494701	0.714302	MSA3	Scn2	1.07186
UNK	SURN	0.478074	0.171501	0.0912775	0.371105	0.498638	0.608302	0.759929	MSA3	Scn2	1.07186
UNK	TORT	0.267867	0.201017	0.00931823	0.103432	0.22614	0.411939	0.724901	MSA3	Scn2	1.07186
UNK	MXQR	0.100791	0.0840641	0.00307502	0.0328966	0.0774478	0.151044	0.319328	MSA3	Scn2	1.07186
UNK	MXCA	0.0785829	0.0736316	0.00239547	0.0227813	0.0554028	0.108608	0.272222	MSA3	Scn2	1.07186
UNK	MXTV	0.0357501	0.0339828	0.000698823	0.0101056	0.0249608	0.0523505	0.124632	MSA3	Scn2	1.07186
UNK	SWCB	0.0761688	0.0681615	0.0018581	0.0226012	0.0563746	0.110663	0.240578	MSA3	Scn2	1.07186
UNK	SOFL	0.0783267	0.0735219	0.00203947	0.0239484	0.055521	0.111866	0.275648	MSA3	Scn2	1.07186
UNK	CEFL	0.0346725	0.0333432	0.0010754	0.010964	0.0242109	0.0473079	0.120797	MSA3	Scn2	1.07186
IRL	AVES	0.0231993	0.0235835	0.000662625	0.0061826	0.0158798	0.03269	0.0899868	MSA4	Scn1	1.07846
IRL	SURN	0.0260597	0.0146524	0.00658831	0.0158685	0.0228357	0.0331675	0.0632506	MSA4	Scn1	1.07846
IRL	TORT	0.00575145	0.0054626	0.00015357	0.00175707	0.00432079	0.00790128	0.0219897	MSA4	Scn1	1.07846
IRL	MXQR	0.0381848	0.0237242	0.00917793	0.02141	0.0323115	0.0478916	0.0994164	MSA4	Scn1	1.07846
IRL	MXCA	0.0602127	0.0396195	0.00974185	0.0327795	0.0508211	0.0778851	0.164255	MSA4	Scn1	1.07846
IRL	MXTV	0.0647031	0.0450054	0.00431548	0.0321338	0.0571056	0.0884358	0.171818	MSA4	Scn1	1.07846
IRL	SWCB	0.070079	0.0667675	0.00177986	0.0205195	0.0486631	0.100473	0.248205	MSA4	Scn1	1.07846
IRL	SOFL	0.133969	0.099342	0.0035277	0.052802	0.11749	0.197717	0.377687	MSA4	Scn1	1.07846
IRL	CEFL	0.17136	0.0968446	0.0174988	0.0996229	0.162763	0.23553	0.3823	MSA4	Scn1	1.07846
TRID	AVES	0.0456982	0.0370387	0.00174308	0.0185273	0.0377045	0.0619769	0.147262	MSA4	Scn1	1.07846
TRID	SURN	0.00675471	0.00643411	0.000204077	0.00222104	0.00496245	0.0093169	0.0231103	MSA4	Scn1	1.07846
TRID	TORT	0.00608749	0.00478771	0.000339746	0.00255117	0.00485632	0.00859407	0.0176798	MSA4	Scn1	1.07846
TRID	MXQR	0.0428184	0.0225834	0.012344	0.026319	0.0383427	0.0545084	0.0998731	MSA4	Scn1	1.07846
TRID	MXCA	0.0428243	0.0305925	0.00250893	0.0201582	0.036801	0.0588171	0.116619	MSA4	Scn1	1.07846
TRID	MXTV	0.162627	0.0611722	0.0673204	0.118094	0.155993	0.200576	0.299968	MSA4	Scn1	1.07846
TRID	SWCB	0.0692854	0.0640281	0.00194268	0.0214057	0.0508442	0.0965303	0.233376	MSA4	Scn1	1.07846
TRID	SOFL	0.0910421	0.0747055	0.00311286	0.0342901	0.0740546	0.126345	0.280965	MSA4	Scn1	1.07846
TRID	CEFL	0.0833316	0.0659964	0.00327073	0.0352437	0.0672701	0.116088	0.246779	MSA4	Scn1	1.07846
RSBI	AVES	0.0623987	0.0585579	0.00225959	0.0197778	0.0441988	0.0878797	0.20931	MSA4	Scn1	1.07846
RSBI	SURN	0.0220394	0.0185089	0.00218117	0.00957759	0.0166617	0.0297133	0.0743948	MSA4	Scn1	1.07846
RSBI	TORT	0.0220918	0.016704	0.00165409	0.0101292	0.0181349	0.0299633	0.0642004	MSA4	Scn1	1.07846
RSBI	MXQR	0.0306715	0.0246305	0.00229269	0.0123484	0.0245831	0.0414197	0.0955139	MSA4	Scn1	1.07846
RSBI	MXCA	0.0659784	0.0505227	0.00440024	0.0294766	0.0550457	0.0896008	0.185301	MSA4	Scn1	1.07846
RSBI	MXTV	0.0735071	0.0489904	0.00829386	0.0373113	0.0631758	0.0996533	0.198207	MSA4	Scn1	1.07846
RSBI	SWCB	0.0751112	0.0730437	0.00141866	0.0216891	0.0532193	0.108103	0.264234	MSA4	Scn1	1.07846
RSBI	SOFL	0.1414	0.1044	0.00638816	0.0594466	0.125075	0.203953	0.391478	MSA4	Scn1	1.07846
RSBI	CEFL	0.141	0.0902555	0.0117117	0.0747442	0.125288	0.195769	0.34672	MSA4	Scn1	1.07846
HISL	AVES	0.0883702	0.0792271	0.00244795	0.027463	0.0647805	0.127807	0.297447	MSA4	Scn1	1.07846
HISL	SURN	0.0278077	0.0292227	0.00084197	0.00812744	0.0184851	0.0366888	0.109122	MSA4	Scn1	1.07846
HISL	TORT	0.0598684	0.0389974	0.00784605	0.0323084	0.0502131	0.0807585	0.152674	MSA4	Scn1	1.07846
HISL	MXQR	0.0711773	0.0508303	0.00930604	0.0341171	0.0581264	0.0958424	0.197239	MSA4	Scn1	1.07846
HISL	MXCA	0.123774	0.0836034	0.00966206	0.0623207	0.108215	0.170832	0.327156	MSA4	Scn1	1.07846
HISL	MXTV	0.10226	0.053466	0.0222601	0.0654054	0.0922162	0.133078	0.22863	MSA4	Scn1	1.07846
HISL	SWCB	0.0808498	0.0758708	0.00402678	0.0251803	0.0582303	0.112551	0.290409	MSA4	Scn1	1.07846
HISL	SOFL	0.0875951	0.0810982	0.00194308	0.0292909	0.0629652	0.123995	0.29714	MSA4	Scn1	1.07846
HISL	CEFL	0.0669504	0.0614527	0.00171889	0.0197132	0.0498174	0.0953012	0.21845	MSA4	Scn1	1.07846
SWTX	AVES	0.0156166	0.0123137	0.000822545	0.00686283	0.0128746	0.0217692	0.0486584	MSA4	Scn1	1.07846
SWTX	SURN	0.0018804	0.00178091	6.09281e-05	0.000563815	0.0013962	0.00262861	0.00656291	MSA4	Scn1	1.07846
SWTX	TORT	0.00124755	0.00118606	4.74311e-05	0.00038374	0.000893691	0.00178008	0.00446203	MSA4	Scn1	1.07846
SWTX	MXQR	0.0172013	0.00740585	0.00612907	0.0118527	0.0158052	0.0214737	0.0342209	MSA4	Scn1	1.07846
SWTX	MXCA	0.0199547	0.00994104	0.0049925	0.0126067	0.0186925	0.0258825	0.0441021	MSA4	Scn1	1.07846
SWTX	MXTV	0.207057	0.0696072	0.0882813	0.159036	0.202464	0.255687	0.360477	MSA4	Scn1	1.07846
SWTX	SWCB	0.130763	0.0915777	0.0104059	0.0610233	0.111877	0.187107	0.363728	MSA4	Scn1	1.07846
SWTX	SOFL	0.0455405	0.044011	0.00106625	0.0147504	0.0324736	0.0632962	0.145886	MSA4	Scn1	1.07846
SWTX	CEFL	0.062646	0.0501166	0.00413736	0.0258131	0.0494332	0.0852502	0.188866	MSA4	Scn1	1.07846
BAR	AVES	0.0907083	0.0820266	0.003516	0.029558	0.0683602	0.129137	0.288894	MSA4	Scn1	1.07846
BAR	SURN	0.404438	0.123845	0.173006	0.310048	0.401257	0.494654	0.634602	MSA4	Scn1	1.07846
BAR	TORT	0.0291938	0.0174076	0.00347379	0.016691	0.026636	0.0389846	0.0704413	MSA4	Scn1	1.07846
BAR	MXQR	0.0754461	0.0525263	0.0103983	0.0364077	0.063753	0.0999147	0.211135	MSA4	Scn1	1.07846
BAR	MXCA	0.0631437	0.0579813	0.00215611	0.01893	0.0465459	0.0907168	0.210806	MSA4	Scn1	1.07846
BAR	MXTV	0.0485917	0.0378312	0.00217392	0.0192538	0.0406463	0.0703915	0.13956	MSA4	Scn1	1.07846
BAR	SWCB	0.0770677	0.0720598	0.00230783	0.0228012	0.0577653	0.106973	0.270963	MSA4	Scn1	1.07846
BAR	SOFL	0.0817115	0.0731952	0.00250742	0.025359	0.0616581	0.116845	0.286013	MSA4	Scn1	1.07846
BAR	CEFL	0.0643688	0.0509011	0.00344067	0.0271585	0.0538952	0.0907734	0.184412	MSA4	Scn1	1.07846
CENC	AVES	0.0642406	0.0640617	0.00157299	0.0189354	0.0439647	0.0870468	0.237932	MSA4	Scn1	1.07846
CENC	SURN	0.129332	0.0608459	0.0417018	0.0848067	0.118079	0.162839	0.269804	MSA4	Scn1	1.07846
CENC	TORT	0.0122415	0.0115172	0.000392602	0.00393144	0.00856989	0.0166004	0.0442307	MSA4	Scn1	1.07846
CENC	MXQR	0.190284	0.0784441	0.0693763	0.131082	0.179792	0.23791	0.363154	MSA4	Scn1	1.07846
CENC	MXCA	0.115293	0.0751202	0.00826364	0.0574482	0.106116	0.159788	0.283757	MSA4	Scn1	1.07846
CENC	MXTV	0.0518097	0.0458638	0.00144501	0.0166003	0.0404941	0.0750969	0.173837	MSA4	Scn1	1.07846
CENC	SWCB	0.0868833	0.0789916	0.00259133	0.0278379	0.0635721	0.122686	0.290738	MSA4	Scn1	1.07846
CENC	SOFL	0.0458484	0.0424956	0.00115996	0.0147183	0.0337638	0.0644608	0.153079	MSA4	Scn1	1.07846
CENC	CEFL	0.0867174	0.047168	0.0122541	0.052676	0.0807737	0.111758	0.199257	MSA4	Scn1	1.07846
BAH	AVES	0.0667187	0.0647325	0.00216282	0.0193172	0.0502161	0.093928	0.224049	MSA4	Scn1	1.07846
BAH	SURN	0.0624618	0.0297522	0.0220407	0.0409657	0.057803	0.0777703	0.131801	MSA4	Scn1	1.07846
BAH	TORT	0.0482701	0.0216835	0.0155128	0.0325988	0.0444638	0.0604466	0.10002	MSA4	Scn1	1.07846
BAH	MXQR	0.139783	0.0599521	0.0524557	0.0944577	0.12955	0.176487	0.281739	MSA4	Scn1	1.07846
BAH	MXCA	0.137347	0.0828495	0.0136294	0.073895	0.125455	0.191277	0.328905	MSA4	Scn1	1.07846
BAH	MXTV	0.0697458	0.0491234	0.00412468	0.0307788	0.0619782	0.0981274	0.180429	MSA4	Scn1	1.07846
BAH	SWCB	0.0858645	0.0779383	0.00283002	0.0280877	0.0631221	0.121246	0.305058	MSA4	Scn1	1.07846
BAH	SOFL	0.055421	0.05201	0.00128331	0.0165486	0.0418663	0.0776994	0.194902	MSA4	Scn1	1.07846
BAH	CEFL	0.0804745	0.055896	0.00490883	0.0374464	0.0706841	0.112045	0.217268	MSA4	Scn1	1.07846
NIC	AVES	0.134692	0.111193	0.00467328	0.0475387	0.108091	0.19286	0.398568	MSA4	Scn1	1.07846
NIC	SURN	0.114609	0.0903409	0.00372727	0.0453185	0.0932736	0.16463	0.346658	MSA4	Scn1	1.07846
NIC	TORT	0.546967	0.138959	0.247808	0.456986	0.568035	0.656762	0.7572	MSA4	Scn1	1.07846
NIC	MXQR	0.0574278	0.0546481	0.00178533	0.0166424	0.0416977	0.079968	0.201729	MSA4	Scn1	1.07846
NIC	MXCA	0.0814789	0.0755797	0.0025676	0.027489	0.0595682	0.110868	0.281749	MSA4	Scn1	1.07846
NIC	MXTV	0.0296607	0.0280755	0.000803395	0.0091018	0.0220025	0.0407254	0.105993	MSA4	Scn1	1.07846
NIC	SWCB	0.0828181	0.0775238	0.00305775	0.0255791	0.0612881	0.115163	0.296115	MSA4	Scn1	1.07846
NIC	SOFL	0.0712092	0.0668839	0.00191295	0.0237468	0.0507342	0.101397	0.25173	MSA4	Scn1	1.07846
NIC	CEFL	0.0375091	0.0357951	0.000980358	0.0117261	0.0270574	0.0520109	0.135179	MSA4	Scn1	1.07846
NWFL	AVES	0.0591434	0.0486919	0.00255774	0.0230893	0.0486599	0.0797918	0.177858	MSA4	Scn1	1.07846
NWFL	SURN	0.016696	0.0116382	0.00166184	0.00822885	0.0139898	0.0224069	0.0471067	MSA4	Scn1	1.07846
NWFL	TORT	0.0125657	0.00941687	0.000699191	0.00512511	0.0108156	0.0178081	0.0347826	MSA4	Scn1	1.07846
NWFL	MXQR	0.170454	0.0676082	0.0671528	0.12019	0.163308	0.210229	0.332259	MSA4	Scn1	1.07846
NWFL	MXCA	0.0976418	0.0556895	0.0107023	0.0545373	0.0915962	0.130714	0.229025	MSA4	Scn1	1.07846
NWFL	MXTV	0.0964192	0.0400398	0.0315277	0.0687441	0.0911374	0.119911	0.187333	MSA4	Scn1	1.07846
NWFL	SWCB	0.0815678	0.0748765	0.00193673	0.0242435	0.0592946	0.117553	0.275909	MSA4	Scn1	1.07846
NWFL	SOFL	0.0775938	0.0725623	0.00189513	0.0242373	0.0583387	0.112057	0.258939	MSA4	Scn1	1.07846
NWFL	CEFL	0.0625988	0.059651	0.00170834	0.0196486	0.0455542	0.0895084	0.211257	MSA4	Scn1	1.07846
BON	AVES	0.216448	0.146108	0.0104486	0.101675	0.195043	0.309727	0.562584	MSA4	Scn1	1.07846
BON	SURN	0.0383117	0.0195529	0.00976785	0.0241365	0.035364	0.0485449	0.0829928	MSA4	Scn1	1.07846
BON	TORT	0.0777902	0.0386394	0.0215381	0.0492311	0.0712861	0.0973962	0.168582	MSA4	Scn1	1.07846
BON	MXQR	0.0806105	0.0491692	0.0159714	0.0448203	0.070902	0.103398	0.204986	MSA4	Scn1	1.07846
BON	MXCA	0.0963066	0.0636325	0.00792721	0.0502733	0.0834596	0.131525	0.247662	MSA4	Scn1	1.07846
BON	MXTV	0.0539468	0.0437331	0.00134563	0.0199873	0.044765	0.0753059	0.166388	MSA4	Scn1	1.07846
BON	SWCB	0.0744554	0.0709098	0.00175499	0.0216533	0.0535581	0.101949	0.26679	MSA4	Scn1	1.07846
BON	SOFL	0.0916372	0.0768653	0.00539542	0.0336192	0.0726198	0.127133	0.291858	MSA4	Scn1	1.07846
BON	CEFL	0.0890693	0.0613605	0.0051156	0.0430976	0.0765594	0.127609	0.234221	MSA4	Scn1	1.07846
UNK	AVES	0.132766	0.109807	0.00394565	0.0426893	0.108318	0.194828	0.399605	MSA4	Scn1	1.07846
UNK	SURN	0.149608	0.109543	0.00839767	0.0586932	0.130374	0.219425	0.395203	MSA4	Scn1	1.07846
UNK	TORT	0.177925	0.135849	0.00733143	0.066362	0.143631	0.269639	0.499488	MSA4	Scn1	1.07846
UNK	MXQR	0.0859414	0.0747711	0.00315837	0.0267626	0.0642168	0.127043	0.272535	MSA4	Scn1	1.07846
UNK	MXCA	0.0960442	0.08571	0.00251706	0.031421	0.0737513	0.13257	0.329477	MSA4	Scn1	1.07846
UNK	MXTV	0.0396709	0.0375023	0.00104615	0.0112143	0.0283793	0.0579782	0.134948	MSA4	Scn1	1.07846
UNK	SWCB	0.0852544	0.0757743	0.00193957	0.0272082	0.0638619	0.123304	0.287018	MSA4	Scn1	1.07846
UNK	SOFL	0.0770322	0.0736213	0.00193174	0.0222713	0.0564883	0.109282	0.273173	MSA4	Scn1	1.07846
UNK	CEFL	0.0539739	0.0540233	0.00132244	0.0152285	0.0373237	0.0749619	0.209821	MSA4	Scn1	1.07846
IRL	AVES	0.238258	0.130739	0.0264102	0.139705	0.229159	0.330054	0.514165	MSA4	Scn2	1.05657
IRL	SURN	0.195525	0.0919202	0.0517657	0.126805	0.180877	0.25442	0.408426	MSA4	Scn2	1.05657
IRL	TORT	0.031115	0.0142935	0.0108586	0.0206356	0.0284606	0.0392487	0.0646745	MSA4	Scn2	1.05657
IRL	MXQR	0.0734584	0.0385887	0.0195916	0.0452092	0.0660928	0.0928521	0.166992	MSA4	Scn2	1.05657
IRL	MXCA	0.0727552	0.0517716	0.00487239	0.0339359	0.061032	0.100981	0.202955	MSA4	Scn2	1.05657
IRL	MXTV	0.0408066	0.0304854	0.00216897	0.018414	0.0345725	0.0547578	0.117852	MSA4	Scn2	1.05657
IRL	SWCB	0.0760997	0.0705086	0.00274049	0.0236252	0.0556536	0.104812	0.269335	MSA4	Scn2	1.05657
IRL	SOFL	0.0872697	0.0737105	0.00317172	0.0320458	0.0693025	0.122347	0.285428	MSA4	Scn2	1.05657
IRL	CEFL	0.0683621	0.0512692	0.00311182	0.0273426	0.0597298	0.0966358	0.198053	MSA4	Scn2	1.05657
TRID	AVES	0.0209965	0.0203616	0.000541007	0.00597484	0.0153953	0.0296185	0.074939	MSA4	Scn2	1.05657
TRID	SURN	0.0262396	0.0134758	0.00793292	0.0170921	0.0242404	0.0323201	0.0578263	MSA4	Scn2	1.05657
TRID	TORT	0.00375969	0.00368213	9.83761e-05	0.00117204	0.00263214	0.00511355	0.0133455	MSA4	Scn2	1.05657
TRID	MXQR	0.0603681	0.033264	0.0173724	0.0373725	0.0541823	0.075187	0.141876	MSA4	Scn2	1.05657
TRID	MXCA	0.0827756	0.0497608	0.0104611	0.0464205	0.0748671	0.109927	0.204943	MSA4	Scn2	1.05657
TRID	MXTV	0.0604858	0.0463022	0.00255533	0.0249727	0.0513064	0.0847508	0.178058	MSA4	Scn2	1.05657
TRID	SWCB	0.0806318	0.0776041	0.00214482	0.0238393	0.0560044	0.115384	0.277774	MSA4	Scn2	1.05657
TRID	SOFL	0.102649	0.0802291	0.00324301	0.0391502	0.0829128	0.150198	0.29316	MSA4	Scn2	1.05657
TRID	CEFL	0.182358	0.0917759	0.0271569	0.116786	0.174832	0.239424	0.37434	MSA4	Scn2	1.05657
RSBI	AVES	0.0560688	0.0502906	0.00214536	0.0193089	0.0423708	0.0790692	0.187648	MSA4	Scn2	1.05657
RSBI	SURN	0.02287	0.0179188	0.00209524	0.010265	0.0177703	0.031164	0.0737886	MSA4	Scn2	1.05657
RSBI	TORT	0.0144253	0.0104838	0.00113769	0.00692188	0.0120515	0.0196045	0.0404227	MSA4	Scn2	1.05657
RSBI	MXQR	0.0367157	0.0286978	0.00138738	0.0156104	0.0301341	0.0507575	0.110041	MSA4	Scn2	1.05657
RSBI	MXCA	0.0953439	0.0691745	0.00650905	0.0450149	0.0791559	0.1302	0.272433	MSA4	Scn2	1.05657
RSBI	MXTV	0.0724152	0.0511938	0.00383981	0.0333009	0.0642474	0.102569	0.195474	MSA4	Scn2	1.05657
RSBI	SWCB	0.0799283	0.073135	0.00194795	0.0270586	0.0587143	0.11047	0.291942	MSA4	Scn2	1.05657
RSBI	SOFL	0.135457	0.097949	0.00504533	0.0590156	0.121637	0.190791	0.374656	MSA4	Scn2	1.05657
RSBI	CEFL	0.141859	0.0879128	0.013555	0.0730444	0.134822	0.192811	0.343729	MSA4	Scn2	1.05657
HISL	AVES	0.0709077	0.067081	0.00187529	0.0211431	0.0494571	0.0986117	0.250323	MSA4	Scn2	1.05657
HISL	SURN	0.0219051	0.0224281	0.00060043	0.00669647	0.0147004	0.0288692	0.0866034	MSA4	Scn2	1.05657
HISL	TORT	0.0335538	0.022766	0.0033806	0.0172394	0.0282456	0.0453485	0.0875919	MSA4	Scn2	1.05657
HISL	MXQR	0.0656135	0.0463073	0.00674524	0.0333859	0.0547996	0.0868826	0.181577	MSA4	Scn2	1.05657
HISL	MXCA	0.148554	0.0952997	0.013429	0.0756265	0.133327	0.199291	0.382852	MSA4	Scn2	1.05657
HISL	MXTV	0.0911088	0.0583617	0.0053223	0.046724	0.0831434	0.124213	0.224635	MSA4	Scn2	1.05657
HISL	SWCB	0.0890854	0.0842878	0.0021119	0.0242051	0.065295	0.129198	0.326707	MSA4	Scn2	1.05657
HISL	SOFL	0.0900096	0.0793999	0.00279062	0.029696	0.0673539	0.126309	0.298806	MSA4	Scn2	1.05657
HISL	CEFL	0.0781891	0.0653204	0.0022726	0.0281036	0.0607738	0.112606	0.244753	MSA4	Scn2	1.05657
SWTX	AVES	0.0203202	0.0141618	0.00146263	0.0100996	0.017891	0.0279217	0.0570236	MSA4	Scn2	1.05657
SWTX	SURN	0.00244071	0.00220414	8.5625e-05	0.000850032	0.00187502	0.00341593	0.00806684	MSA4	Scn2	1.05657
SWTX	TORT	0.000639914	0.000636389	1.76491e-05	0.00018491	0.000452016	0.000868764	0.00230816	MSA4	Scn2	1.05657
SWTX	MXQR	0.0275615	0.0112126	0.0113433	0.019679	0.0257349	0.0334065	0.0553181	MSA4	Scn2	1.05657
SWTX	MXCA	0.01673	0.0135298	0.000704859	0.00632903	0.013679	0.022878	0.0506885	MSA4	Scn2	1.05657
SWTX	MXTV	0.257625	0.0805917	0.119198	0.199133	0.251122	0.308936	0.442047	MSA4	Scn2	1.05657
SWTX	SWCB	0.0888231	0.0655513	0.00658983	0.0414894	0.0757404	0.120792	0.246477	MSA4	Scn2	1.05657
SWTX	SOFL	0.0365198	0.0346587	0.00120542	0.0122913	0.0254326	0.0493069	0.133958	MSA4	Scn2	1.05657
SWTX	CEFL	0.0540419	0.0442965	0.00215051	0.0208407	0.0445579	0.0766221	0.160262	MSA4	Scn2	1.05657
BAR	AVES	0.0840551	0.0794686	0.00243245	0.0249563	0.0624889	0.116886	0.310857	MSA4	Scn2	1.05657
BAR	SURN	0.372847	0.114873	0.162257	0.288843	0.366035	0.453661	0.598325	MSA4	Scn2	1.05657
BAR	TORT	0.0248932	0.0161995	0.00207417	0.0131395	0.0227018	0.0337527	0.0645107	MSA4	Scn2	1.05657
BAR	MXQR	0.062838	0.0405324	0.00824402	0.0316035	0.0556787	0.084934	0.156876	MSA4	Scn2	1.05657
BAR	MXCA	0.0723411	0.0656474	0.00228313	0.0233302	0.0533375	0.0990088	0.240231	MSA4	Scn2	1.05657
BAR	MXTV	0.0570416	0.0436958	0.00256194	0.0220596	0.0469291	0.082713	0.159148	MSA4	Scn2	1.05657
BAR	SWCB	0.0848731	0.0787401	0.00299811	0.0264788	0.0620889	0.117944	0.297132	MSA4	Scn2	1.05657
BAR	SOFL	0.0895795	0.0803914	0.00279679	0.0291719	0.0659123	0.127483	0.293516	MSA4	Scn2	1.05657
BAR	CEFL	0.063752	0.0496368	0.0028282	0.0248405	0.05336	0.0891438	0.188073	MSA4	Scn2	1.05657
CENC	AVES	0.0337175	0.0368044	0.000678003	0.009737	0.0219016	0.0445379	0.139825	MSA4	Scn2	1.05657
CENC	SURN	0.0592974	0.0289734	0.0182684	0.0382254	0.0548457	0.0747291	0.130797	MSA4	Scn2	1.05657
CENC	TORT	0.00627892	0.00562168	0.000215443	0.00202839	0.00470096	0.00882969	0.0208377	MSA4	Scn2	1.05657
CENC	MXQR	0.101724	0.0462896	0.0324957	0.0672686	0.094323	0.128198	0.21132	MSA4	Scn2	1.05657
CENC	MXCA	0.0653169	0.0495825	0.00335255	0.0289913	0.0548731	0.0908396	0.189173	MSA4	Scn2	1.05657
CENC	MXTV	0.113607	0.0614977	0.0150512	0.0667508	0.106974	0.150567	0.254872	MSA4	Scn2	1.05657
CENC	SWCB	0.083843	0.0782929	0.00295755	0.0256854	0.0614169	0.117578	0.289345	MSA4	Scn2	1.05657
CENC	SOFL	0.0829226	0.0738425	0.00336575	0.0284657	0.0620454	0.114182	0.285301	MSA4	Scn2	1.05657
CENC	CEFL	0.0915215	0.0772145	0.00285091	0.0322012	0.0709492	0.132494	0.281427	MSA4	Scn2	1.05657
BAH	AVES	0.0676675	0.0604606	0.00210664	0.0225785	0.0520544	0.0941015	0.224148	MSA4	Scn2	1.05657
BAH	SURN	0.0675743	0.0297902	0.0234318	0.0464551	0.0631792	0.0829128	0.134954	MSA4	Scn2	1.05657
BAH	TORT	0.0486068	0.02088	0.0163599	0.0339989	0.0453371	0.0599053	0.0986773	MSA4	Scn2	1.05657
BAH	MXQR	0.15429	0.058775	0.0614298	0.112037	0.147955	0.188636	0.287115	MSA4	Scn2	1.05657
BAH	MXCA	0.105201	0.0691001	0.0111889	0.0522596	0.0945589	0.142227	0.274856	MSA4	Scn2	1.05657
BAH	MXTV	0.0740373	0.0515365	0.00287377	0.0322571	0.0663995	0.103749	0.194665	MSA4	Scn2	1.05657
BAH	SWCB	0.0807063	0.0773707	0.00194597	0.022813	0.0579792	0.115351	0.292517	MSA4	Scn2	1.05657
BAH	SOFL	0.0551743	0.0508045	0.00156469	0.0170655	0.0394291	0.077296	0.195692	MSA4	Scn2	1.05657
BAH	CEFL	0.0722766	0.0498983	0.004483	0.0352676	0.0641122	0.100407	0.190826	MSA4	Scn2	1.05657
NIC	AVES	0.108701	0.0890631	0.00351146	0.0393208	0.0852263	0.156488	0.333431	MSA4	Scn2	1.05657
NIC	SURN	0.0433832	0.0404262	0.00111396	0.0129361	0.0322635	0.0614298	0.152731	MSA4	Scn2	1.05657
NIC	TORT	0.588781	0.144704	0.249701	0.494603	0.611423	0.701861	0.799084	MSA4	Scn2	1.05657
NIC	MXQR	0.0439983	0.0424973	0.000907275	0.0126356	0.0318556	0.0630368	0.162692	MSA4	Scn2	1.05657
NIC	MXCA	0.0953773	0.0857151	0.00248996	0.0301673	0.0721154	0.13742	0.317062	MSA4	Scn2	1.05657
NIC	MXTV	0.0347285	0.0348451	0.00116411	0.0099739	0.0225592	0.0478175	0.127303	MSA4	Scn2	1.05657
NIC	SWCB	0.0854345	0.0786359	0.00302069	0.0267874	0.0637967	0.121366	0.284732	MSA4	Scn2	1.05657
NIC	SOFL	0.0708771	0.0655063	0.00178923	0.0205519	0.0529086	0.103104	0.234926	MSA4	Scn2	1.05657
NIC	CEFL	0.0388412	0.0371298	0.00115948	0.0115237	0.0270507	0.055406	0.139715	MSA4	Scn2	1.05657
NWFL	AVES	0.130162	0.092364	0.00591281	0.058804	0.113528	0.182418	0.336815	MSA4	Scn2	1.05657
NWFL	SURN	0.0270647	0.0265933	0.000591614	0.00767228	0.0194886	0.0377069	0.100533	MSA4	Scn2	1.05657
NWFL	TORT	0.0493671	0.0261683	0.0126368	0.0306126	0.0448998	0.0626546	0.113863	MSA4	Scn2	1.05657
NWFL	MXQR	0.124865	0.0564074	0.0438079	0.0838334	0.116061	0.161506	0.251477	MSA4	Scn2	1.05657
NWFL	MXCA	0.0639437	0.0526248	0.00249321	0.0244832	0.0510317	0.0884189	0.196503	MSA4	Scn2	1.05657
NWFL	MXTV	0.0743416	0.0407706	0.0157602	0.044775	0.067964	0.0948398	0.167804	MSA4	Scn2	1.05657
NWFL	SWCB	0.0863854	0.0785311	0.00289212	0.0267505	0.0645836	0.121426	0.30139	MSA4	Scn2	1.05657
NWFL	SOFL	0.0946127	0.0793205	0.0027927	0.0324239	0.0769047	0.135726	0.302929	MSA4	Scn2	1.05657
NWFL	CEFL	0.0752932	0.0575726	0.00386823	0.031214	0.0637237	0.106494	0.209335	MSA4	Scn2	1.05657
BON	AVES	0.0413426	0.0341177	0.00160027	0.0161477	0.032389	0.0571743	0.125771	MSA4	Scn2	1.05657
BON	SURN	0.00992811	0.007404	0.00108191	0.00464938	0.00819426	0.0133145	0.0282666	MSA4	Scn2	1.05657
BON	TORT	0.00702452	0.00551832	0.000364077	0.00274008	0.00583667	0.00981612	0.0206848	MSA4	Scn2	1.05657
BON	MXQR	0.185653	0.0641109	0.0805282	0.139912	0.179671	0.226999	0.326278	MSA4	Scn2	1.05657
BON	MXCA	0.0792055	0.0535508	0.00470756	0.0373427	0.0709563	0.111066	0.205827	MSA4	Scn2	1.05657
BON	MXTV	0.0799859	0.0548784	0.00425319	0.0376579	0.0713007	0.112058	0.205882	MSA4	Scn2	1.05657
BON	SWCB	0.0752449	0.0695642	0.00246495	0.0244516	0.0560503	0.103572	0.266611	MSA4	Scn2	1.05657
BON	SOFL	0.0728646	0.0612906	0.00253231	0.0248543	0.0575999	0.108885	0.229771	MSA4	Scn2	1.05657
BON	CEFL	0.0820183	0.0584707	0.00375643	0.0349684	0.0721695	0.117277	0.214676	MSA4	Scn2	1.05657
UNK	AVES	0.127803	0.105466	0.00344467	0.0447047	0.100806	0.185679	0.395677	MSA4	Scn2	1.05657
UNK	SURN	0.150926	0.108293	0.00627357	0.060877	0.134957	0.224813	0.400427	MSA4	Scn2	1.05657
UNK	TORT	0.191555	0.141105	0.00971626	0.0754921	0.162257	0.280963	0.52896	MSA4	Scn2	1.05657
UNK	MXQR	0.0629147	0.0562473	0.00149769	0.0197056	0.0469836	0.0882891	0.207382	MSA4	Scn2	1.05657
UNK	MXCA	0.102456	0.0915597	0.00254935	0.0327986	0.076436	0.144089	0.335245	MSA4	Scn2	1.05657
UNK	MXTV	0.0438173	0.042689	0.000932288	0.0127344	0.0299018	0.0610249	0.155645	MSA4	Scn2	1.05657
UNK	SWCB	0.0889445	0.0840321	0.00239126	0.0282306	0.0667611	0.126755	0.313795	MSA4	Scn2	1.05657
UNK	SOFL	0.0820648	0.0765089	0.00304354	0.0266705	0.0601252	0.112543	0.282779	MSA4	Scn2	1.05657
UNK	CEFL	0.0514868	0.0494621	0.00142486	0.014993	0.0370653	0.0711062	0.187038	MSA4	Scn2	1.05657

[truncated: 1 more sheets: Table S10]
